# Supplementary material for: Comparison of the finishing shot and ending zone of points in Grand Slam matches of women’s doubles tennis: A cross-sectional study
Source: PLoS One. 2024 May 21;19(5):e0303437. doi: 10.1371/journal.pone.0303437 (PMC11108122; doi:10.1371/journal.pone.0303437)
Supplement: S1 File — (XLSX) [file pone.0303437.s001.xlsx]

## Sheet: Hoja1
Criteria	Criteria definition	Category	Category description
TFrames	Frames' time	TFrames	Automatic time variable
DurationFr	Frame duration	DurationFr	Automatic time variable
Tseconds	Video time in seconds	Tseconds	Automatic time variable
DurationSec	Video duration in seconds	DurationSec	Automatic time variable
Tmilliseconds	Milliseconds time	Tmilliseconds	Automatic time variable
DurationMillisec	Milliseconds duration	DurationMillisec	Automatic time variable
PLAYER	Hitting player	J1	Player 1
PLAYER	Hitting player	J2	Player 2
PLAYER	Hitting player	J3	Player 3
PLAYER	Hitting player	J4	Player 4
RALLY DURATION	RALLY DURATION	IP	Beginning of the point
RALLY DURATION	RALLY DURATION	FP	End of point
REST DURATION BETWEEN POINTS	REST DURATION BETWEEN POINTS	IDP	Start of the rest between points
REST DURATION BETWEEN POINTS	REST DURATION BETWEEN POINTS	FDP	End of the rest between points
REST DURATION BETWEEN GAMES	REST DURATION BETWEEN GAMES	IDJ	Start of the rest between games
REST DURATION BETWEEN GAMES	REST DURATION BETWEEN GAMES	FDJ	End of the rest between games
HITTING PLACE	HITTING PLACE	F	Baseline and mid court zone
HITTING PLACE	HITTING PLACE	MP	Net zone
TYPE OF SHOT	TYPE OF SHOT	D	Forehand
TYPE OF SHOT	TYPE OF SHOT	R	Backhand
TYPE OF SHOT 2	TYPE OF SHOT 2	V	Volley
TYPE OF SHOT 2	TYPE OF SHOT 2	S	Overhead
TYPE OF SERVICE	Type of service	1	First service
TYPE OF SERVICE	Type of service	2	Second service
TYPE OF SERVICE	Type of service	10	First service missed
TYPE OF SERVICE	Type of service	20	Second service missed (double fault)
TYPE OF SERVICE	Type of service	l	Let
POINT ENDING	Point ending	EF	Forced error
POINT ENDING	Point ending	ENF	Unforced error
POINT ENDING	Point ending	W	Winner
SCORE	Score	15	When one of the pairs scores 15 in the game
SCORE	Score	30	When one of the pairs scores 30 in the game
SCORE	Score	40	When one of the pairs scores 40 in the game
SCORE	Score	Game	When the game ends
GAMES	Games	1 (2, 3…)	1 game (2, 3…)
SETS	Sets	1, 2 o 3	1, 2 or 3 sets in the match for one of the pairs
