# Supplementary material for: Comparison of the finishing shot and ending zone of points in Grand Slam matches of women’s doubles tennis: A cross-sectional study
Source: PLoS One. 2024 May 21;19(5):e0303437. doi: 10.1371/journal.pone.0303437 (PMC11108122; doi:10.1371/journal.pone.0303437)
Supplement: S2 File — (XLSX) [file pone.0303437.s002.xlsx]

## Sheet: Hoja1
MATCH 1
TFrames	DurationFr	Tseconds	DurationSec	Tmilliseconds	DurationMillisec	PLAYER	RALLY DURATION	REST DURATION BETWEEN POINTS	REST DURATION BETWEEN GAMES	HITTING PLACE	TYPE OF SHOT	TYPE OF SHOT 2	TYPE OF SERVICE	POINT ENDING	SCORE	GAMES	SETS
297	190	00:00:11.900000	00:00:07.600000	11913	7614	J1	IP						10		0 a 0	0 a 0
488	133	00:00:19.500000	00:00:05.300000	19527	5322	J1	IP						2		0 a 0	0 a 0
621	20	00:00:24.800000	00:00:00.800000	24849	815	J3				F	D				0 a 0	0 a 0
641	43	00:00:25.700000	00:00:01.700000	25664	1731	J1				F	R				0 a 0	0 a 0
684	59	00:00:27.400000	00:00:02.400000	27395	2396	J3				F	R				0 a 0	0 a 0
744	479	00:00:29.800000	00:00:19.200000	29791	19195	J1	FP	IDP		F	D			W	15 a 0	0 a 0
1224	64	00:00:49	00:00:02.600000	48986	2563	J1	IP	FDP					1		15 a 0	0 a 0
1288	35	00:00:51.500000	00:00:01.400000	51549	1420	J4				F	D				15 a 0	0 a 0
1324	38	00:00:53	00:00:01.500000	52969	1532	J1				F	R				15 a 0	0 a 0
1362	38	00:00:54.500000	00:00:01.600000	54501	1550	J4				F	R				15 a 0	0 a 0
1401	36	00:00:56.100000	00:00:01.400000	56051	1443	J1				F	R				15 a 0	0 a 0
1437	53	00:00:57.500000	00:00:02.100000	57494	2131	J4				F	D				15 a 0	0 a 0
1490	477	00:00:59.600000	00:00:19.100000	59625	19104	J2	FP	IDP		MP	R	V		W	30 a 0	0 a 0
1968	198	00:01:18.700000	00:00:07.900000	78729	7921	J1	IP	FDP					10		30 a 0	0 a 0
2166	71	00:01:26.600000	00:00:02.800000	86650	2840	J1	IP	FDP					2		30 a 0	0 a 0
2237	13	00:01:29.500000	00:00:00.600000	89490	551	J3				F	D				30 a 0	0 a 0
2251	55	00:01:30	00:00:02.200000	90041	2238	J2				MP	R	V			30 a 0	0 a 0
2306	457	00:01:32.300000	00:00:18.300000	92279	18291	J4	FP	IDP		MP	D	V		EF	40 a 0	0 a 0
2764	195	00:01:50.600000	00:00:07.800000	110570	7819	J1	IP	FDP					10		40 a 0	0 a 0
2959	74	00:01:58.400000	00:00:03	118389	2961	J1	IP	FDP					2		40 a 0	0 a 0
3033	55	00:02:01.400000	00:00:02.200000	121350	2222	J4				F	D				40 a 0	0 a 0
3089	459	00:02:03.600000	00:00:18.400000	123572	18362	J1	FP	IDP		F	R			EF	40 a 15	0 a 0
3548	67	00:02:21.900000	00:00:02.700000	141934	2709	J1	IP	FDP					1		40 a 15	0 a 0
3616	18	00:02:24.600000	00:00:00.700000	144643	726	J3				F	D				40 a 15	0 a 0
3634	16	00:02:25.400000	00:00:00.700000	145369	661	J2				MP	D	V			40 a 15	0 a 0
3650	1229	00:02:26	00:00:49.200000	146030	49192	J4	FP		IDJ	MP	R	V		EF	game	1 a 0
4880	277	00:03:15.200000	00:00:11.100000	195222	11117	J3	IP		FDJ				10		0 a 0	1 a 0
5158	60	00:03:26.300000	00:00:02.400000	206339	2402	J3	IP		FDJ				2		0 a 0	1 a 0
5218	46	00:03:28.700000	00:00:01.800000	208741	1844	J1				F	D				0 a 0	1 a 0
5264	401	00:03:30.600000	00:00:16	210585	16043	J4	FP	IDP		MP	D	V		W	15 a 0	1 a 0
5665	103	00:03:46.600000	00:00:04.100000	226628	4141	J3	IP	FDP					1		15 a 0	1 a 0
5769	446	00:03:50.800000	00:00:17.900000	230769	17869	J2	FP	IDP		F	D			EF	30 a 0	1 a 0
6215	270	00:04:08.600000	00:00:10.800000	248638	10818	J3	IP	FDP					10		30 a 0	1 a 0
6486	67	00:04:19.500000	00:00:02.700000	259456	2701	J3	IP	FDP					2		30 a 0	1 a 0
6553	889	00:04:22.200000	00:00:35.600000	262157	35576	J3	FP	IDP					20		30 a 15	1 a 0
7443	265	00:04:57.700000	00:00:10.600000	297733	10622	J3	IP	FDP					10		30 a 15	1 a 0
7708	86	00:05:08.400000	00:00:03.500000	308355	3466	J3	IP	FDP					2		30 a 15	1 a 0
7795	16	00:05:11.800000	00:00:00.700000	311821	667	J2				F	D				30 a 15	1 a 0
7812	28	00:05:12.500000	00:00:01.100000	312488	1124	J4				MP	D	V			30 a 15	1 a 0
7840	9	00:05:13.600000	00:00:00.400000	313612	371	J2				F	R				30 a 15	1 a 0
7849	66	00:05:14	00:00:02.600000	313983	2643	J4				MP	R	V			30 a 15	1 a 0
7915	458	00:05:16.600000	00:00:18.300000	316626	18329	J1	FP	IDP		F	R			EF	40 a 15	1 a 0
8373	287	00:05:35	00:00:11.500000	334955	11515	J3	IP	FDP					10		40 a 15	1 a 0
8661	82	00:05:46.500000	00:00:03.300000	346470	3307	J3	IP	FDP					2		40 a 15	1 a 0
8744	634	00:05:49.800000	00:00:25.400000	349777	25369	J3	FP		IDJ				2	W	game	1 a 1
9378	213	00:06:15.100000	00:00:08.500000	375146	8522	J2	IP		FDJ				10		0 a 0	1 a 1
9591	93	00:06:23.700000	00:00:03.800000	383668	3759	J2	IP		FDJ				2		0 a 0	1 a 1
9685	453	00:06:27.400000	00:00:18.100000	387427	18130	J3	FP	IDP		F	D			EF	15 a 0	1 a 1
10138	58	00:06:45.600000	00:00:02.300000	405557	2344	J2	IP	FDP					1		15 a 0	1 a 1
10197	48	00:06:47.900000	00:00:02	407901	1955	J4				F	D				15 a 0	1 a 1
10246	38	00:06:49.900000	00:00:01.600000	409856	1552	J2				F	R				15 a 0	1 a 1
10285	32	00:06:51.400000	00:00:01.300000	411408	1291	J4				F	R				15 a 0	1 a 1
10317	31	00:06:52.700000	00:00:01.300000	412699	1267	J2				F	R				15 a 0	1 a 1
10349	551	00:06:54	00:00:22.100000	413966	22053	J4	FP	IDP		F	R			ENF	30 a 0	1 a 1
10900	51	00:07:16	00:00:02.100000	436019	2077	J2	IP	FDP					1		30 a 0	1 a 1
10952	60	00:07:18.100000	00:00:02.400000	438096	2403	J3				F	D				30 a 0	1 a 1
11012	585	00:07:20.500000	00:00:23.400000	440499	23433	J2	FP	IDP		F	D			EF	30 a 15	1 a 1
11598	58	00:07:43.900000	00:00:02.300000	463932	2332	J2	IP	FDP					1		30 a 15	1 a 1
11656	42	00:07:46.300000	00:00:01.700000	466264	1716	J4				F	D				30 a 15	1 a 1
11699	43	00:07:48	00:00:01.800000	467980	1754	J2				F	R				30 a 15	1 a 1
11743	38	00:07:49.700000	00:00:01.500000	469734	1531	J4				F	D				30 a 15	1 a 1
11781	48	00:07:51.300000	00:00:02	471265	1957	J2				F	R				30 a 15	1 a 1
11830	83	00:07:53.200000	00:00:03.300000	473222	3321	J4				F	D				30 a 15	1 a 1
11913	528	00:07:56.500000	00:00:21.100000	476543	21142	J2	FP	IDP		F	R			ENF	30 a 30	1 a 1
12442	220	00:08:17.700000	00:00:08.800000	497685	8821	J2	IP	FDP					10		30 a 30	1 a 1
12662	57	00:08:26.500000	00:00:02.300000	506506	2293	J2	IP	FDP					2		30 a 30	1 a 1
12719	17	00:08:28.800000	00:00:00.700000	508799	710	J3				F	R				30 a 30	1 a 1
12737	34	00:08:29.500000	00:00:01.400000	509509	1378	J1				MP	D	V			30 a 30	1 a 1
12772	623	00:08:30.900000	00:00:24.900000	510887	24921	J4	FP	IDP		MP	D	V		EF	40 a 30	1 a 1
13395	57	00:08:55.800000	00:00:02.300000	535808	2290	J2	IP	FDP					1		40 a 30	1 a 1
13452	2447	00:08:58.100000	00:01:37.900000	538098	97909	J2	FP		IDJ				1	W	game	2 a 1
15900	103	00:10:36	00:00:04.100000	636007	4120	J4	IP		FDJ				1		0 a 0	2 a 1
16003	403	00:10:40.100000	00:00:16.100000	640127	16127	J1	FP	IDP		F	R			EF	15 a 0	2 a 1
16406	235	00:10:56.300000	00:00:09.400000	656254	9415	J4	IP	FDP					10		15 a 0	2 a 1
16641	63	00:11:05.700000	00:00:02.600000	665669	2552	J4	IP	FDP					2		15 a 0	2 a 1
16705	38	00:11:08.200000	00:00:01.600000	668221	1551	J2				F	R				15 a 0	2 a 1
16744	40	00:11:09.800000	00:00:01.600000	669772	1624	J4				F	R				15 a 0	2 a 1
16784	31	00:11:11.400000	00:00:01.200000	671396	1242	J2				F	R				15 a 0	2 a 1
16815	38	00:11:12.600000	00:00:01.500000	672638	1532	J3				MP	R	V			15 a 0	2 a 1
16854	25	00:11:14.200000	00:00:01	674170	1000	J2				F	D				15 a 0	2 a 1
16879	500	00:11:15.200000	00:00:20	675170	20001	J3	FP	IDP		MP		S		ENF	15 a 15	2 a 1
17379	427	00:11:35.200000	00:00:17.100000	695171	17118	J4	IP	FDP					l		15 a 15	2 a 1
17807	67	00:11:52.300000	00:00:02.700000	712289	2712	J4	IP	FDP					1		15 a 15	2 a 1
17875	13	00:11:55	00:00:00.500000	715001	546	J1				F	R				15 a 15	2 a 1
17888	15	00:11:55.500000	00:00:00.600000	715547	606	J3				MP	R	V			15 a 15	2 a 1
17903	9	00:11:56.200000	00:00:00.400000	716153	398	J2				MP	R	V			15 a 15	2 a 1
17913	14	00:11:56.600000	00:00:00.600000	716551	594	J3				MP	D	V			15 a 15	2 a 1
17928	24	00:11:57.100000	00:00:01	717145	997	J2				MP	D	V			15 a 15	2 a 1
17953	31	00:11:58.100000	00:00:01.300000	718142	1267	J3				MP	R	V			15 a 15	2 a 1
17985	25	00:11:59.400000	00:00:01	719409	1034	J1				F	D				15 a 15	2 a 1
18011	50	00:12:00.400000	00:00:02	720443	2001	J3				MP	R	V			15 a 15	2 a 1
18061	542	00:12:02.400000	00:00:21.700000	722444	21717	J1	FP	IDP		F	D			W	15 a 30	2 a 1
18604	102	00:12:24.200000	00:00:04.100000	744161	4098	J4	IP	FDP					1		15 a 30	2 a 1
18706	450	00:12:28.300000	00:00:18	748259	18001	J2	FP	IDP		F	D			W	15 a 40	2 a 1
19156	57	00:12:46.300000	00:00:02.300000	766260	2289	J4	IP	FDP					1		15 a 40	2 a 1
19213	10	00:12:48.500000	00:00:00.400000	768549	432	J1				F	D				15 a 40	2 a 1
19224	36	00:12:49	00:00:01.500000	768981	1460	J3				MP	D	V			15 a 40	2 a 1
19261	62	00:12:50.400000	00:00:02.500000	770441	2495	J1				F	R				15 a 40	2 a 1
19323	451	00:12:52.900000	00:00:18.100000	772936	18062	J3	FP	IDP		MP		S		W	30 a 40	2 a 1
19774	70	00:13:11	00:00:02.800000	790998	2829	J4	IP	FDP					1		30 a 40	2 a 1
19845	13	00:13:13.800000	00:00:00.600000	793827	558					F	D				30 a 40	2 a 1
19859	38	00:13:14.400000	00:00:01.500000	794385	1532	J3				MP	D	V			30 a 40	2 a 1
19897	73	00:13:15.900000	00:00:03	795917	2958	J2				F	D				30 a 40	2 a 1
19971	428	00:13:18.900000	00:00:17.200000	798875	17158	J4	FP	IDP		F	R			W	40 a 40	2 a 1
20400	111	00:13:36	00:00:04.400000	816033	4442	J4	IP	FDP					1		40 a 40	2 a 1
20511	445	00:13:40.500000	00:00:17.800000	820475	17826	J1	FP	IDP		F	D			EF	ad a 40	2 a 1
20957	44	00:13:58.300000	00:00:01.800000	838301	1796	J4	IP	FDP					1		ad a 40	2 a 1
21002	35	00:14:00.100000	00:00:01.400000	840097	1435	J2				F	D				ad a 40	2 a 1
21038	406	00:14:01.500000	00:00:16.200000	841532	16246	J3	FP	IDP		MP	R	V		ENF	40 a 40	2 a 1
21444	112	00:14:17.800000	00:00:04.500000	857778	4502	J4	IP	FDP					1		40 a 40	2 a 1
21557	413	00:14:22.300000	00:00:16.500000	862280	16528	J1	FP	IDP		F	R			EF	ad a 40	2 a 1
21970	79	00:14:38.800000	00:00:03.200000	878808	3188	J4	IP	FDP					1		ad a 40	2 a 1
22049	37	00:14:42	00:00:01.500000	881996	1496	J2				F	R				ad a 40	2 a 1
22087	40	00:14:43.500000	00:00:01.600000	883492	1609	J4				F	R				ad a 40	2 a 1
22127	38	00:14:45.100000	00:00:01.500000	885101	1533	J2				F	R				ad a 40	2 a 1
22165	7	00:14:46.600000	00:00:00.300000	886634	283	J4				F	R				ad a 40	2 a 1
22172	87	00:14:46.900000	00:00:03.500000	886917	3483	J2				MP	R	V			ad a 40	2 a 1
22260	486	00:14:50.400000	00:00:19.400000	890400	19443	J4	FP	IDP		F	D			ENF	40 a 40	2 a 1
22746	106	00:15:09.800000	00:00:04.300000	909843	4260	J4	IP	FDP					1		40 a 40	2 a 1
22852	13	00:15:14.100000	00:00:00.600000	914103	556	J1				F	D				40 a 40	2 a 1
22866	41	00:15:14.700000	00:00:01.700000	914659	1661	J3				MP	R	V			40 a 40	2 a 1
22908	48	00:15:16.300000	00:00:01.900000	916320	1945	J1				F	R				40 a 40	2 a 1
22956	459	00:15:18.300000	00:00:18.400000	918265	18368	J4	FP	IDP		F	D			ENF	40 a ad	2 a 1
23415	63	00:15:36.600000	00:00:02.500000	936633	2526	J4	IP	FDP					1		40 a ad	2 a 1
23478	35	00:15:39.200000	00:00:01.400000	939159	1403	J2				F	D				40 a ad	2 a 1
23514	36	00:15:40.600000	00:00:01.500000	940562	1477	J4				F	R				40 a ad	2 a 1
23550	38	00:15:42	00:00:01.500000	942039	1530	J2				F	D				40 a ad	2 a 1
23589	35	00:15:43.600000	00:00:01.400000	943569	1423	J4				F	R				40 a ad	2 a 1
23624	36	00:15:45	00:00:01.500000	944992	1477	J2				F	D				40 a ad	2 a 1
23661	24	00:15:46.500000	00:00:01	946469	974	J4				F	R				40 a ad	2 a 1
23686	19	00:15:47.400000	00:00:00.800000	947443	784	J2				F	D				40 a ad	2 a 1
23705	41	00:15:48.200000	00:00:01.600000	948227	1644	J4				F	D				40 a ad	2 a 1
23746	22	00:15:49.900000	00:00:00.900000	949871	898	J2				F	R				40 a ad	2 a 1
23769	37	00:15:50.800000	00:00:01.500000	950769	1497	J4				F	R				40 a ad	2 a 1
23806	75	00:15:52.300000	00:00:03	952266	3035	J2				F	R				40 a ad	2 a 1
23882	23	00:15:55.300000	00:00:00.900000	955301	941	J4				F	D				40 a ad	2 a 1
23906	35	00:15:56.200000	00:00:01.400000	956242	1424	J2				F	D	V			40 a ad	2 a 1
23941	772	00:15:57.700000	00:00:30.900000	957666	30894	J3	FP		IDJ	F	D	V		EF	game	3 a 1
24714	92	00:16:28.600000	00:00:03.700000	988560	3710	J1	IP		FDJ				1		0 a 0	3 a 1
24806	422	00:16:32.300000	00:00:16.900000	992270	16895	J3	FP	IDP		F	D			EF	15 a 0	3 a 1
25229	163	00:16:49.200000	00:00:06.500000	1009165	6520	J1	IP	FDP					10		15 a 0	3 a 1
25392	62	00:16:55.700000	00:00:02.500000	1015685	2496	J1	IP	FDP					2		15 a 0	3 a 1
25454	39	00:16:58.200000	00:00:01.600000	1018181	1595	J4				F	D				15 a 0	3 a 1
25494	44	00:16:59.800000	00:00:01.800000	1019776	1773	J1				F	R				15 a 0	3 a 1
25538	12	00:17:01.500000	00:00:00.500000	1021549	487	J4				F	R				15 a 0	3 a 1
25550	37	00:17:02	00:00:01.500000	1022036	1514	J1				F	R				15 a 0	3 a 1
25588	46	00:17:03.500000	00:00:01.800000	1023550	1847	J4				F	R				15 a 0	3 a 1
25634	488	00:17:05.400000	00:00:19.500000	1025397	19529	J2	FP	IDP		MP	R	V		W	30 a 0	3 a 1
26123	207	00:17:24.900000	00:00:08.300000	1044926	8319	J1	IP	FDP					10		30 a 0	3 a 1
26331	71	00:17:33.200000	00:00:02.900000	1053245	2878	J1	IP	FDP					2		30 a 0	3 a 1
26403	54	00:17:36.100000	00:00:02.200000	1056123	2172	J3				F	D				30 a 0	3 a 1
26457	519	00:17:38.300000	00:00:20.800000	1058295	20781	J2	FP	IDP		MP	D	V		W	40 a 0	3 a 1
26976	113	00:17:59.100000	00:00:04.500000	1079076	4543	J1	IP	FDP					1		40 a 0	3 a 1
27090	444	00:18:03.600000	00:00:17.800000	1083619	17796	J4	FP	IDP		F	R			W	40 a 15	3 a 1
27535	185	00:18:21.400000	00:00:07.400000	1101415	7414	J1	IP	FDP					10		40 a 15	3 a 1
27720	60	00:18:28.800000	00:00:02.400000	1108829	2434	J1	IP	FDP					2		40 a 15	3 a 1
27781	36	00:18:31.300000	00:00:01.400000	1111263	1441	J3				F	D				40 a 15	3 a 1
27817	23	00:18:32.700000	00:00:00.900000	1112704	929	J1				F	D				40 a 15	3 a 1
27840	2266	00:18:33.600000	00:01:30.700000	1113633	90674	J4	FP		IDJ	MP	D	V		EF	game	4 a 1
30107	282	00:20:04.300000	00:00:11.300000	1204307	11317	J3	IP		FDJ				10		0 a 0	4 a 1
30390	123	00:20:15.600000	00:00:05	1215624	4951	J3	IP		FDJ				2		0 a 0	4 a 1
30514	519	00:20:20.600000	00:00:20.800000	1220575	20771	J1	FP	IDP		F	D			ENF	15 a 0	4 a 1
31033	85	00:20:41.300000	00:00:03.400000	1241346	3403	J3	IP	FDP					1		15 a 0	4 a 1
31118	419	00:20:44.700000	00:00:16.800000	1244749	16776	J2	FP	IDP		F	D			EF	30 a 0	4 a 1
31538	272	00:21:01.500000	00:00:10.900000	1261525	10916	J3	IP	FDP					10		30 a 0	4 a 1
31811	120	00:21:12.400000	00:00:04.800000	1272441	4816	J3	IP	FDP					2		30 a 0	4 a 1
31931	443	00:21:17.300000	00:00:17.700000	1277257	17729	J1	FP	IDP		F	D			ENF	40 a 0	4 a 1
32374	85	00:21:35	00:00:03.400000	1294986	3431	J3	IP	FDP					1		40 a 0	4 a 1
32460	663	00:21:38.400000	00:00:26.500000	1298417	26546	J2	FP		IDJ	F	R			EF	game	4 a 2
33124	62	00:22:05	00:00:02.500000	1324963	2499	J2	IP		FDJ				1		0 a 0	4 a 2
33186	69	00:22:07.500000	00:00:02.800000	1327462	2772	J3				F	D				0 a 0	4 a 2
33255	473	00:22:10.200000	00:00:18.900000	1330234	18943	J2	FP	IDP		F	D			EF	0 a 15	4 a 2
33729	50	00:22:29.200000	00:00:02	1349177	2033	J2	IP	FDP					1		0 a 15	4 a 2
33780	35	00:22:31.200000	00:00:01.400000	1351210	1422	J4				F	D				0 a 15	4 a 2
33815	36	00:22:32.600000	00:00:01.500000	1352632	1478	J2				F	R				0 a 15	4 a 2
33852	36	00:22:34.100000	00:00:01.400000	1354110	1441	J4				F	D				0 a 15	4 a 2
33888	43	00:22:35.600000	00:00:01.700000	1355551	1739	J2				F	R				0 a 15	4 a 2
33932	497	00:22:37.300000	00:00:19.900000	1357290	19902	J3	FP	IDP		MP	R	V		W	0 a 30	4 a 2
34429	227	00:22:57.200000	00:00:09.100000	1377192	9118	J2	IP	FDP					10		0 a 30	4 a 2
34657	50	00:23:06.300000	00:00:02	1386310	2015	J2	IP	FDP					2		0 a 30	4 a 2
34708	35	00:23:08.300000	00:00:01.400000	1388325	1423	J3				F	D				0 a 30	4 a 2
34743	39	00:23:09.700000	00:00:01.600000	1389748	1593	J2				F	D				0 a 30	4 a 2
34783	509	00:23:11.300000	00:00:20.400000	1391341	20395	J4	FP	IDP		MP	R	V		W	0 a 40	4 a 2
35293	205	00:23:31.700000	00:00:08.200000	1411736	8215	J2	IP	FDP					10		0 a 40	4 a 2
35498	44	00:23:40	00:00:01.800000	1419951	1784	J2	IP	FDP					2		0 a 40	4 a 2
35543	18	00:23:41.700000	00:00:00.700000	1421735	744	J4				F	R				0 a 40	4 a 2
35561	11	00:23:42.500000	00:00:00.500000	1422479	460	J1				MP	R	V			0 a 40	4 a 2
35573	45	00:23:42.900000	00:00:01.800000	1422939	1815	J3				MP	R				0 a 40	4 a 2
35618	475	00:23:44.800000	00:00:19	1424754	19004	J1	FP	IDP		MP	D	V		W	15 a 40	4 a 2
36093	97	00:24:03.800000	00:00:03.900000	1443758	3888	J2	IP	FDP					1		15 a 40	4 a 2
36191	412	00:24:07.600000	00:00:16.500000	1447646	16507	J3	FP	IDP		F	R			EF	30 a 40	4 a 2
36603	52	00:24:24.200000	00:00:02.100000	1464153	2110	J2	IP	FDP					1		30 a 40	4 a 2
36656	434	00:24:26.300000	00:00:17.400000	1466263	17370	J4	FP	IDP		F	R			EF	40 a 40	4 a 2
37090	243	00:24:43.600000	00:00:09.700000	1483633	9726	J2	IP	FDP					10		40 a 40	4 a 2
37333	50	00:24:53.400000	00:00:02	1493359	2012	J2	IP	FDP					1		40 a 40	4 a 2
37384	36	00:24:55.400000	00:00:01.500000	1495371	1479	J3				F	D				40 a 40	4 a 2
37421	41	00:24:56.900000	00:00:01.600000	1496850	1646	J2				F	D				40 a 40	4 a 2
37462	509	00:24:58.500000	00:00:20.400000	1498496	20373	J3	FP	IDP		F	D			ENF	ad a 40	4 a 2
37971	50	00:25:18.900000	00:00:02	1518869	2022	J2	IP	FDP					1		ad a 40	4 a 2
38022	36	00:25:20.900000	00:00:01.500000	1520891	1459	J4				F	R				ad a 40	4 a 2
38058	37	00:25:22.300000	00:00:01.500000	1522350	1515	J2				F	D				ad a 40	4 a 2
38096	27	00:25:23.900000	00:00:01.100000	1523865	1083	J4				F	R				ad a 40	4 a 2
38123	13	00:25:24.900000	00:00:00.600000	1524948	559	J2				F	R				ad a 40	4 a 2
38137	57	00:25:25.500000	00:00:02.300000	1525507	2309	J3				MP	D	V			ad a 40	4 a 2
38195	2177	00:25:27.800000	00:01:27.100000	1527816	87106	J1	FP		IDJ	MP	D	V		W	game	5 a 2
40373	93	00:26:54.900000	00:00:03.800000	1614922	3753	J4	IP		FDJ				1		0 a 0	5 a 2
40466	572	00:26:58.700000	00:00:22.900000	1618675	22917	J1	FP	IDP		F	R			EF	15 a 0	5 a 2
41039	64	00:27:21.600000	00:00:02.600000	1641592	2582	J4	IP	FDP					1		15 a 0	5 a 2
41104	38	00:27:24.200000	00:00:01.500000	1644174	1532	J2				F	D				15 a 0	5 a 2
41142	65	00:27:25.700000	00:00:02.600000	1645706	2603	J4				F	R				15 a 0	5 a 2
41207	421	00:27:28.300000	00:00:16.900000	1648309	16856	J1	FP	IDP		MP	R			W	15 a 15	5 a 2
41629	88	00:27:45.200000	00:00:03.500000	1665165	3525	J4	IP	FDP					1		15 a 15	5 a 2
41717	416	00:27:48.700000	00:00:16.700000	1668690	16662	J1	FP	IDP		F	D			EF	30 a 15	5 a 2
42133	265	00:28:05.400000	00:00:10.600000	1685352	10617	J4	IP	FDP					10		30 a 15	5 a 2
42399	98	00:28:16	00:00:03.900000	1695969	3920	J4	IP	FDP					2		30 a 15	5 a 2
42497	462	00:28:19.900000	00:00:18.500000	1699889	18508	J2	FP	IDP		F	R			ENF	40 a 15	5 a 2
42959	282	00:28:38.400000	00:00:11.300000	1718397	11318	J4	IP	FDP					10		40 a 15	5 a 2
43242	50	00:28:49.700000	00:00:02	1729715	2006	J4	IP	FDP					2		40 a 15	5 a 2
43293	84	00:28:51.700000	00:00:03.400000	1731721	3379	J1				F	R				40 a 15	5 a 2
43377	605	00:28:55.100000	00:00:24.200000	1735100	24216	J4	FP		IDJ	F	D			W	game	5 a 3	CAMBIO
43982	60	00:29:19.300000	00:00:02.400000	1759316	2424	J1	IP		FDJ				1		0 a 0	5 a 3
44043	18	00:29:21.700000	00:00:00.700000	1761740	743	J3				F	D				0 a 0	5 a 3
44062	15	00:29:22.500000	00:00:00.600000	1762483	622	J2				MP	D	V			0 a 0	5 a 3
44077	35	00:29:23.100000	00:00:01.400000	1763105	1404	J3				MP	R	V			0 a 0	5 a 3
44112	59	00:29:24.500000	00:00:02.400000	1764509	2384	J1				F	D				0 a 0	5 a 3
44172	379	00:29:26.900000	00:00:15.200000	1766893	15186	J3	FP	IDP		F	R			EF	15 a 0	5 a 3
44551	180	00:29:42.100000	00:00:07.200000	1782079	7216	J1	IP	FDP					10		15 a 0	5 a 3
44732	62	00:29:49.300000	00:00:02.500000	1789295	2482	J1	IP	FDP					2		15 a 0	5 a 3
44794	23	00:29:51.800000	00:00:00.900000	1791777	949	J4				F	R				15 a 0	5 a 3
44818	31	00:29:52.700000	00:00:01.300000	1792726	1254	J2				MP	R	V			15 a 0	5 a 3
44849	77	00:29:54	00:00:03.100000	1793980	3102	J3				MP	R	V			15 a 0	5 a 3
44927	524	00:29:57.100000	00:00:21	1797082	20976	J1	FP	IDP		F	D			W	30 a 0	5 a 3
45451	205	00:30:18.100000	00:00:08.200000	1818058	8216	J1	IP	FDP					10		30 a 0	5 a 3
45656	96	00:30:26.300000	00:00:03.800000	1826274	3844	J1	IP	FDP					2		30 a 0	5 a 3
45752	421	00:30:30.100000	00:00:16.800000	1830118	16841	J3	FP	IDP		F	D			ENF	40 a 0	5 a 3
46173	68	00:30:47	00:00:02.700000	1846959	2731	J1	IP	FDP					1		40 a 0	5 a 3
46242	26	00:30:49.700000	00:00:01.100000	1849690	1077	J4				F	D				40 a 0	5 a 3
46269	26	00:30:50.800000	00:00:01	1850767	1040	J1				F	R				40 a 0	5 a 3
46295	69	00:30:51.800000	00:00:02.800000	1851807	2770	J3				MP	D	V			40 a 0	5 a 3
46364	3001	00:30:54.600000	00:02:00.100000	1854577	120075	J1	FP		IDJ	F	D			W	game	6 a 3	1 a 0
49366	80	00:32:54.700000	00:00:03.200000	1974652	3216	J3	IP		FDJ				1		0 a 0	0 a 0	1 a 0
49446	382	00:32:57.900000	00:00:15.300000	1977868	15280	J1	FP	IDP		F	R			EF	15 a 0	0 a 0	1 a 0
49828	89	00:33:13.100000	00:00:03.600000	1993148	3560	J3	IP	FDP					1		15 a 0	0 a 0	1 a 0
49917	411	00:33:16.700000	00:00:16.400000	1996708	16446	J2	FP	IDP		F	D			EF	30 a 0	0 a 0	1 a 0
50328	315	00:33:33.200000	00:00:12.600000	2013154	12616	J3	IP	FDP					10		30 a 0	0 a 0	1 a 0
50644	58	00:33:45.800000	00:00:02.300000	2025770	2342	J3	IP	FDP					2		30 a 0	0 a 0	1 a 0
50702	79	00:33:48.100000	00:00:03.200000	2028112	3190	J1				F	D				30 a 0	0 a 0	1 a 0
50782	89	00:33:51.300000	00:00:03.600000	2031302	3563	J3				F	R				30 a 0	0 a 0	1 a 0
50871	518	00:33:54.900000	00:00:20.700000	2034865	20728	J1	FP	IDP		F	D			W	30 a 15	0 a 0	1 a 0
51389	290	00:34:15.600000	00:00:11.600000	2055593	11620	J3	IP	FDP					10		30 a 15	0 a 0	1 a 0
51680	59	00:34:27.200000	00:00:02.400000	2067213	2388	J3	IP	FDP					2		30 a 15	0 a 0	1 a 0
51740	40	00:34:29.600000	00:00:01.600000	2069601	1621	J2				F	R				30 a 15	0 a 0	1 a 0
51780	41	00:34:31.200000	00:00:01.600000	2071222	1640	J3				F	R				30 a 15	0 a 0	1 a 0
51821	40	00:34:32.900000	00:00:01.600000	2072862	1606	J2				F	R				30 a 15	0 a 0	1 a 0
51861	35	00:34:34.500000	00:00:01.400000	2074468	1437	J3				F	D				30 a 15	0 a 0	1 a 0
51897	7	00:34:35.900000	00:00:00.300000	2075905	297	J2				F	D				30 a 15	0 a 0	1 a 0
51905	19	00:34:36.200000	00:00:00.800000	2076202	793	J4				MP	R	V			30 a 15	0 a 0	1 a 0
51924	26	00:34:37	00:00:01.100000	2076995	1058	J1				F	D				30 a 15	0 a 0	1 a 0
51951	33	00:34:38.100000	00:00:01.300000	2078053	1341	J4				MP		S			30 a 15	0 a 0	1 a 0
51984	520	00:34:39.400000	00:00:20.800000	2079394	20825	J2	FP	IDP		F	R			EF	40 a 15	0 a 0	1 a 0
52505	110	00:35:00.200000	00:00:04.400000	2100219	4419	J3	IP	FDP					1		40 a 15	0 a 0	1 a 0
52615	1281	00:35:04.600000	00:00:51.300000	2104638	51254	J1	FP		IDJ	F	D			EF	game	0 a 1	1 a 0
53897	240	00:35:55.900000	00:00:09.600000	2155892	9619	J1	IP		FDJ				10		0 a 0	0 a 1	1 a 0
54137	63	00:36:05.500000	00:00:02.500000	2165511	2531	J1	IP		FDJ				2		0 a 0	0 a 1	1 a 0
54201	38	00:36:08	00:00:01.500000	2168042	1530	J3				F	D				0 a 0	0 a 1	1 a 0
54239	37	00:36:09.600000	00:00:01.500000	2169572	1493	J1				F	D				0 a 0	0 a 1	1 a 0
54276	11	00:36:11.100000	00:00:00.500000	2171065	477	J3				F	D				0 a 0	0 a 1	1 a 0
54288	17	00:36:11.500000	00:00:00.700000	2171542	717	J2				MP	D	V			0 a 0	0 a 1	1 a 0
54306	21	00:36:12.300000	00:00:00.900000	2172259	873	J4				MP	D				0 a 0	0 a 1	1 a 0
54328	19	00:36:13.100000	00:00:00.800000	2173132	768	J2				MP	R	V			0 a 0	0 a 1	1 a 0
54347	46	00:36:13.900000	00:00:01.800000	2173900	1848	J4				MP	R	V			0 a 0	0 a 1	1 a 0
54393	598	00:36:15.700000	00:00:23.900000	2175748	23935	J1	FP	IDP		F	R			EF	0 a 15	0 a 1	1 a 0
54992	183	00:36:39.700000	00:00:07.300000	2199683	7322	J1	IP	FDP					10		0 a 15	0 a 1	1 a 0
55175	63	00:36:47	00:00:02.600000	2207005	2552	J1	IP	FDP					2		0 a 15	0 a 1	1 a 0
55238	35	00:36:49.600000	00:00:01.400000	2209557	1420	J4				F	D				0 a 15	0 a 1	1 a 0
55274	60	00:36:51	00:00:02.400000	2210977	2415	J1				F	R				0 a 15	0 a 1	1 a 0
55334	554	00:36:53.400000	00:00:22.200000	2213392	22161	J3	FP	IDP		MP	R	V		W	0 a 30	0 a 1	1 a 0
55888	279	00:37:15.600000	00:00:11.200000	2235553	11195	J1	IP	FDP					10		0 a 30	0 a 1	1 a 0
56168	79	00:37:26.700000	00:00:03.200000	2246748	3171	J1	IP	FDP					2		0 a 30	0 a 1	1 a 0
56247	518	00:37:29.900000	00:00:20.800000	2249919	20759	J3	FP	IDP		F	D			EF	15 a 30	0 a 1	1 a 0
56766	220	00:37:50.700000	00:00:08.800000	2270678	8800	J1	IP	FDP					10		15 a 30	0 a 1	1 a 0
56986	48	00:37:59.500000	00:00:01.900000	2279478	1927	J1	IP	FDP					2		15 a 30	0 a 1	1 a 0
57035	35	00:38:01.400000	00:00:01.400000	2281405	1439	J4				F	R				15 a 30	0 a 1	1 a 0
57071	50	00:38:02.800000	00:00:02	2282844	2010	J1				F	D				15 a 30	0 a 1	1 a 0
57121	22	00:38:04.900000	00:00:00.900000	2284854	897	J4				F	R				15 a 30	0 a 1	1 a 0
57143	20	00:38:05.800000	00:00:00.800000	2285751	814	J1				F	D				15 a 30	0 a 1	1 a 0
57164	48	00:38:06.600000	00:00:01.900000	2286565	1932	J4				F	R				15 a 30	0 a 1	1 a 0
57212	561	00:38:08.500000	00:00:22.400000	2288497	22443	J2	FP	IDP		MP	R	V		EF	15 a 40	0 a 1	1 a 0
57773	89	00:38:30.900000	00:00:03.600000	2310940	3561	J1	IP	FDP					1		15 a 40	0 a 1	1 a 0
57862	416	00:38:34.500000	00:00:16.700000	2314501	16661	J3	FP	IDP		F	D			EF	30 a 40	0 a 1	1 a 0
58279	63	00:38:51.200000	00:00:02.500000	2331162	2533	J1	IP	FDP					1		30 a 40	0 a 1	1 a 0
58342	37	00:38:53.700000	00:00:01.500000	2333695	1495	J4				F	D				30 a 40	0 a 1	1 a 0
58379	37	00:38:55.200000	00:00:01.500000	2335190	1514	J1				F	D				30 a 40	0 a 1	1 a 0
58417	57	00:38:56.700000	00:00:02.300000	2336704	2302	J4				F	R				30 a 40	0 a 1	1 a 0
58475	875	00:38:59	00:00:35	2339006	35003	J1	FP		IDJ	F	D			ENF	game	0 a 2	1 a 0
59350	111	00:39:34	00:00:04.500000	2374009	4466	J4	IP		FDJ				1		0 a 0	0 a 2	1 a 0
59461	391	00:39:38.500000	00:00:15.600000	2378475	15648	J1	FP	IDP		F	R			EF	15 a 0	0 a 2	1 a 0
59853	58	00:39:54.100000	00:00:02.300000	2394123	2326	J4	IP	FDP					1		15 a 0	0 a 2	1 a 0
59911	23	00:39:56.400000	00:00:00.900000	2396449	933	J2				F	D				15 a 0	0 a 2	1 a 0
59934	50	00:39:57.400000	00:00:02	2397382	2000	J3				MP	R	V			15 a 0	0 a 2	1 a 0
59984	429	00:39:59.400000	00:00:17.200000	2399382	17184	J1	FP	IDP		F	R			W	15 a 15	0 a 2	1 a 0
60414	75	00:40:16.600000	00:00:03	2416566	3034	J4	IP	FDP					1		15 a 15	0 a 2	1 a 0
60490	427	00:40:19.600000	00:00:17.100000	2419600	17081	J1	FP	IDP		F	D			EF	30 a 15	0 a 2	1 a 0
60917	125	00:40:36.700000	00:00:05	2436681	5013	J4	IP	FDP					1		30 a 15	0 a 2	1 a 0
61042	394	00:40:41.700000	00:00:15.800000	2441694	15761	J2	FP	IDP		F	D			ENF	40 a 15	0 a 2	1 a 0
61436	267	00:40:57.500000	00:00:10.700000	2457455	10719	J4	IP	FDP					10		40 a 15	0 a 2	1 a 0
61704	39	00:41:08.200000	00:00:01.600000	2468174	1591	J4	IP	FDP					2		40 a 15	0 a 2	1 a 0
61744	38	00:41:09.800000	00:00:01.500000	2469765	1549	J1				F	R				40 a 15	0 a 2	1 a 0
61782	19	00:41:11.300000	00:00:00.800000	2471314	762	J3				MP	D	V			40 a 15	0 a 2	1 a 0
61801	51	00:41:12.100000	00:00:02	2472076	2047	J1				F	R				40 a 15	0 a 2	1 a 0
61853	2587	00:41:14.100000	00:01:43.500000	2474123	103498	J3	FP		IDJ	MP	D	V		W	game	0 a 3	1 a 0
64440	94	00:42:57.600000	00:00:03.800000	2577621	3783	J2	IP		FDJ				1		0 a 0	0 a 3	1 a 0
64535	38	00:43:01.400000	00:00:01.500000	2581404	1548	J3				F	R				0 a 0	0 a 3	1 a 0
64573	49	00:43:03	00:00:02	2582952	1978	J1				MP		S			0 a 0	0 a 3	1 a 0
64623	474	00:43:04.900000	00:00:19	2584930	18978	J4	FP	IDP		F	D			EF	15 a 0	0 a 3	1 a 0
65097	227	00:43:23.900000	00:00:09.100000	2603908	9115	J2	IP	FDP					10		15 a 0	0 a 3	1 a 0
65325	81	00:43:33	00:00:03.300000	2613023	3257	J2	IP	FDP					2		15 a 0	0 a 3	1 a 0
65407	489	00:43:36.300000	00:00:19.600000	2616280	19585	J4	FP	IDP		F	R			ENF	30 a 0	0 a 3	1 a 0
65896	54	00:43:55.900000	00:00:02.200000	2635865	2182	J2	IP	FDP					1		30 a 0	0 a 3	1 a 0
65951	55	00:43:58	00:00:02.200000	2638047	2214	J3				F	R				30 a 0	0 a 3	1 a 0
66006	39	00:44:00.300000	00:00:01.600000	2640261	1568	J2				F	D				30 a 0	0 a 3	1 a 0
66045	37	00:44:01.800000	00:00:01.500000	2641829	1515	J3				F	R				30 a 0	0 a 3	1 a 0
66083	47	00:44:03.300000	00:00:01.900000	2643344	1900	J2				F	D				30 a 0	0 a 3	1 a 0
66131	36	00:44:05.200000	00:00:01.500000	2645244	1476	J3				F	R				30 a 0	0 a 3	1 a 0
66168	35	00:44:06.700000	00:00:01.400000	2646720	1403	J2				F	D				30 a 0	0 a 3	1 a 0
66203	38	00:44:08.100000	00:00:01.500000	2648123	1532	J3				F	D				30 a 0	0 a 3	1 a 0
66241	35	00:44:09.700000	00:00:01.400000	2649655	1403	J2				F	R				30 a 0	0 a 3	1 a 0
66276	672	00:44:11.100000	00:00:26.900000	2651058	26902	J4	FP	IDP		MP	D	V		W	30 a 15	0 a 3	1 a 0
66949	242	00:44:38	00:00:09.700000	2677960	9718	J2	IP	FDP					10		30 a 15	0 a 3	1 a 0
67191	37	00:44:47.700000	00:00:01.500000	2687678	1504	J2	IP	FDP					2		30 a 15	0 a 3	1 a 0
67229	35	00:44:49.200000	00:00:01.400000	2689182	1439	J4				F	R				30 a 15	0 a 3	1 a 0
67265	12	00:44:50.600000	00:00:00.500000	2690621	486	J2				F	R				30 a 15	0 a 3	1 a 0
67277	48	00:44:51.100000	00:00:02	2691107	1955	J4				F	R				30 a 15	0 a 3	1 a 0
67326	36	00:44:53.100000	00:00:01.500000	2693062	1458	J2				F	R				30 a 15	0 a 3	1 a 0
67363	18	00:44:54.500000	00:00:00.700000	2694520	729	J4				F	R				30 a 15	0 a 3	1 a 0
67381	25	00:44:55.200000	00:00:01	2695249	1009	J2				F	R				30 a 15	0 a 3	1 a 0
67406	26	00:44:56.300000	00:00:01	2696258	1045	J4				MP	R	V			30 a 15	0 a 3	1 a 0
67432	23	00:44:57.300000	00:00:01	2697303	952	J2				F	R				30 a 15	0 a 3	1 a 0
67456	8	00:44:58.300000	00:00:00.300000	2698255	340	J3				MP	R	V			30 a 15	0 a 3	1 a 0
67464	25	00:44:58.600000	00:00:01	2698595	1036	J1				MP	R	V			30 a 15	0 a 3	1 a 0
67490	25	00:44:59.600000	00:00:01	2699631	1033	J4				MP	D	V			30 a 15	0 a 3	1 a 0
67516	27	00:45:00.700000	00:00:01.100000	2700664	1088	J1				MP	D				30 a 15	0 a 3	1 a 0
67543	9	00:45:01.800000	00:00:00.400000	2701752	364	J3				F	R	V			30 a 15	0 a 3	1 a 0
67552	27	00:45:02.100000	00:00:01.100000	2702116	1119	J2				F	R	V			30 a 15	0 a 3	1 a 0
67580	27	00:45:03.200000	00:00:01.100000	2703235	1097	J3				MP	D	V			30 a 15	0 a 3	1 a 0
67608	12	00:45:04.300000	00:00:00.500000	2704332	496	J2				F	R				30 a 15	0 a 3	1 a 0
67620	15	00:45:04.800000	00:00:00.600000	2704828	605	J3				MP	D	V			30 a 15	0 a 3	1 a 0
67635	26	00:45:05.400000	00:00:01.100000	2705433	1057	J2				F	R	V			30 a 15	0 a 3	1 a 0
67662	26	00:45:06.500000	00:00:01	2706490	1045	J3				MP	R	V			30 a 15	0 a 3	1 a 0
67688	26	00:45:07.500000	00:00:01.100000	2707535	1059	J2				F	R				30 a 15	0 a 3	1 a 0
67714	718	00:45:08.600000	00:00:28.700000	2708594	28747	J3	FP	IDP		MP	D	V		EF	40 a 15	0 a 3	1 a 0
68433	325	00:45:37.300000	00:00:13	2737341	13018	J2	IP	FDP					10		40 a 15	0 a 3	1 a 0
68758	81	00:45:50.400000	00:00:03.300000	2750359	3268	J2	IP	FDP					2		40 a 15	0 a 3	1 a 0
68840	478	00:45:53.600000	00:00:19.200000	2753627	19154	J2	FP	IDP					20		40 a 30	0 a 3	1 a 0
69319	205	00:46:12.800000	00:00:08.200000	2772781	8219	J2	IP	FDP					10		40 a 30	0 a 3	1 a 0
69525	69	00:46:21	00:00:02.800000	2781000	2791	J2	IP	FDP					2		40 a 30	0 a 3	1 a 0
69594	507	00:46:23.800000	00:00:20.300000	2783791	20311	J2	FP	IDP					20		40 a 40	0 a 3	1 a 0
70102	49	00:46:44.100000	00:00:02	2804102	1973	J2	IP	FDP					1		40 a 40	0 a 3	1 a 0
70151	40	00:46:46.100000	00:00:01.600000	2806075	1605	J3				F	D				40 a 40	0 a 3	1 a 0
70192	40	00:46:47.700000	00:00:01.600000	2807680	1625	J2				F	D				40 a 40	0 a 3	1 a 0
70232	546	00:46:49.300000	00:00:21.800000	2809305	21841	J4	FP	IDP		MP	R	V		EF	ad a 40	0 a 3	1 a 0
70778	102	00:47:11.100000	00:00:04.100000	2831146	4100	J2	IP	FDP					1		ad a 40	0 a 3	1 a 0
70881	1073	00:47:15.200000	00:00:42.900000	2835246	42938	J4	FP		IDJ	F	R			EF	game	1 a 3	1 a 0
71954	400	00:47:58.200000	00:00:16	2878184	16020	J3	IP		FDJ				10		0 a 0	1 a 3	1 a 0
72355	75	00:48:14.200000	00:00:03	2894204	3024	J3	IP		FDJ				2		0 a 0	1 a 3	1 a 0
72430	477	00:48:17.200000	00:00:19.100000	2897228	19093	J1	FP	IDP		F	D			ENF	15 a 0	1 a 3	1 a 0
72908	60	00:48:36.300000	00:00:02.400000	2916321	2436	J3	IP	FDP					1		15 a 0	1 a 3	1 a 0
72968	451	00:48:38.800000	00:00:18	2918757	18042	J3	FP	IDP					1	W	30 a 0	1 a 3	1 a 0
73419	47	00:48:56.800000	00:00:01.900000	2936799	1881	J3	IP	FDP					1		30 a 0	1 a 3	1 a 0
73467	53	00:48:58.700000	00:00:02.200000	2938680	2157	J1				F	R				30 a 0	1 a 3	1 a 0
73520	421	00:49:00.800000	00:00:16.900000	2940837	16877	J4	FP	IDP		MP	D	V		W	40 a 0	1 a 3	1 a 0
73942	350	00:49:17.700000	00:00:14	2957714	14006	J3	IP	FDP					10		40 a 0	1 a 3	1 a 0
74293	55	00:49:31.700000	00:00:02.200000	2971720	2221	J3	IP	FDP					2		40 a 0	1 a 3	1 a 0
74348	35	00:49:33.900000	00:00:01.400000	2973941	1439	J2				F	D				40 a 0	1 a 3	1 a 0
74384	69	00:49:35.400000	00:00:02.800000	2975380	2790	J3				F	D				40 a 0	1 a 3	1 a 0
74454	591	00:49:38.200000	00:00:23.600000	2978170	23647	J2	FP	IDP		F	R			W	40 a 15	1 a 3	1 a 0
75045	310	00:50:01.800000	00:00:12.400000	3001817	12404	J3	IP	FDP					10		40 a 15	1 a 3	1 a 0
75355	96	00:50:14.200000	00:00:03.800000	3014221	3844	J3	IP	FDP					2		40 a 15	1 a 3	1 a 0
75451	2265	00:50:18.100000	00:01:30.600000	3018065	90610	J1	FP		IDJ	F	D			ENF	game	1 a 4	1 a 0
77716	247	00:51:48.700000	00:00:09.900000	3108675	9916	J1	IP		FDJ				10		0 a 0	1 a 4	1 a 0
77964	50	00:51:58.600000	00:00:02	3118591	2018	J1	IP		FDJ				2		0 a 0	1 a 4	1 a 0
78015	39	00:52:00.600000	00:00:01.600000	3120609	1569	J3				F	D				0 a 0	1 a 4	1 a 0
78054	34	00:52:02.200000	00:00:01.400000	3122178	1383	J1				F	D				0 a 0	1 a 4	1 a 0
78089	38	00:52:03.600000	00:00:01.500000	3123561	1533	J3				F	R				0 a 0	1 a 4	1 a 0
78127	442	00:52:05.100000	00:00:17.700000	3125094	17715	J2	FP	IDP		MP	D	V		W	15 a 0	1 a 4	1 a 0
78570	229	00:52:22.800000	00:00:09.200000	3142809	9191	J1	IP	FDP					10		15 a 0	1 a 4	1 a 0
78800	37	00:52:32	00:00:01.500000	3152000	1487	J1	IP	FDP					2		15 a 0	1 a 4	1 a 0
78837	27	00:52:33.500000	00:00:01.100000	3153487	1081	J4				F	R				15 a 0	1 a 4	1 a 0
78864	58	00:52:34.600000	00:00:02.300000	3154568	2347	J1				F	D				15 a 0	1 a 4	1 a 0
78922	491	00:52:36.900000	00:00:19.700000	3156915	19669	J4	FP	IDP		F	R			W	15 a 15	1 a 4	1 a 0
79414	60	00:52:56.600000	00:00:02.400000	3176584	2436	J1	IP	FDP					1		15 a 15	1 a 4	1 a 0
79475	47	00:52:59	00:00:01.900000	3179020	1895	J3				F	D				15 a 15	1 a 4	1 a 0
79522	420	00:53:00.900000	00:00:16.800000	3180915	16820	J2	FP	IDP		MP		S		W	30 a 15	1 a 4	1 a 0
79943	190	00:53:17.700000	00:00:07.600000	3197735	7601	J1	IP	FDP					10		30 a 15	1 a 4	1 a 0
80133	47	00:53:25.300000	00:00:01.900000	3205336	1884	J1	IP	FDP					2		30 a 15	1 a 4	1 a 0
80180	41	00:53:27.200000	00:00:01.700000	3207220	1654	J4				F	D				30 a 15	1 a 4	1 a 0
80221	655	00:53:28.900000	00:00:26.200000	3208874	26225	J1	FP	IDP		F	D			ENF	30 a 30	1 a 4	1 a 0
80877	62	00:53:55.100000	00:00:02.500000	3235099	2512	J1	IP	FDP					1		30 a 30	1 a 4	1 a 0
80940	320	00:53:57.600000	00:00:12.800000	3237611	12806	J1	FP	IDP					1	W	40 a 30	1 a 4	1 a 0
81260	49	00:54:10.400000	00:00:02	3250417	1975	J1	IP	FDP					1		40 a 30	1 a 4	1 a 0
81309	36	00:54:12.400000	00:00:01.500000	3252392	1460	J4				F	R				40 a 30	1 a 4	1 a 0
81346	34	00:54:13.900000	00:00:01.400000	3253852	1396	J2				MP	R	V			40 a 30	1 a 4	1 a 0
81381	35	00:54:15.200000	00:00:01.400000	3255248	1421	J3				F	D				40 a 30	1 a 4	1 a 0
81416	26	00:54:16.700000	00:00:01.100000	3256669	1062	J1				F	D				40 a 30	1 a 4	1 a 0
81443	35	00:54:17.700000	00:00:01.400000	3257731	1420	J3				MP	D	V			40 a 30	1 a 4	1 a 0
81478	2	00:54:19.200000	00:00:00.100000	3259151	102	J1				F	D	V			40 a 30	1 a 4	1 a 0
81481	25	00:54:19.300000	00:00:01	3259253	1028	J3				MP	R	V			40 a 30	1 a 4	1 a 0
81507	45	00:54:20.300000	00:00:01.800000	3260281	1808	J2				MP	R	V			40 a 30	1 a 4	1 a 0
81552	543	00:54:22.100000	00:00:21.700000	3262089	21733	J3	FP	IDP		MP	D	V		W	40 a 40	1 a 4	1 a 0
82095	58	00:54:43.800000	00:00:02.300000	3283822	2345	J1	IP	FDP					1		40 a 40	1 a 4	1 a 0
82154	454	00:54:46.200000	00:00:18.200000	3286167	18175	J1	FP	IDP					1	W	ad a 40	1 a 4	1 a 0
82608	78	00:55:04.300000	00:00:03.200000	3304342	3152	J1	IP	FDP					1		ad a 40	1 a 4	1 a 0
82687	18	00:55:07.500000	00:00:00.800000	3307494	756	J4				F	R				ad a 40	1 a 4	1 a 0
82706	19	00:55:08.300000	00:00:00.800000	3308250	792	J2				MP	R	V			ad a 40	1 a 4	1 a 0
82726	693	00:55:09	00:00:27.700000	3309042	27740	J3	FP		IDJ	F	R			EF	game	2 a 4	1 a 0
83419	202	00:55:36.800000	00:00:08.100000	3336782	8118	J4	IP		FDJ				10		0 a 0	2 a 4	1 a 0
83622	93	00:55:44.900000	00:00:03.800000	3344900	3759	J4	IP		FDJ				2		0 a 0	2 a 4	1 a 0
83716	37	00:55:48.700000	00:00:01.500000	3348659	1513	J1				F	R				0 a 0	2 a 4	1 a 0
83754	4	00:55:50.200000	00:00:00.200000	3350172	177	J4				F	R				0 a 0	2 a 4	1 a 0
83758	31	00:55:50.300000	00:00:01.300000	3350349	1274	J2				MP	D	V			0 a 0	2 a 4	1 a 0
83790	733	00:55:51.600000	00:00:29.300000	3351623	29336	J3	FP	IDP		MP	D	V		EF	0 a 15	2 a 4	1 a 0
84523	252	00:56:21	00:00:10.100000	3380959	10119	J4	IP	FDP					10		0 a 15	2 a 4	1 a 0
84776	55	00:56:31.100000	00:00:02.200000	3391078	2234	J4	IP	FDP					2		0 a 15	2 a 4	1 a 0
84832	38	00:56:33.300000	00:00:01.600000	3393312	1552	J2				F	D				0 a 15	2 a 4	1 a 0
84871	37	00:56:34.900000	00:00:01.500000	3394864	1495	J4				F	R				0 a 15	2 a 4	1 a 0
84908	37	00:56:36.400000	00:00:01.500000	3396359	1496	J2				F	D				0 a 15	2 a 4	1 a 0
84946	39	00:56:37.900000	00:00:01.600000	3397855	1587	J4				F	R				0 a 15	2 a 4	1 a 0
84986	48	00:56:39.400000	00:00:01.900000	3399442	1938	J2				F	R				0 a 15	2 a 4	1 a 0
85034	38	00:56:41.400000	00:00:01.600000	3401380	1552	J4				F	D				0 a 15	2 a 4	1 a 0
85073	54	00:56:42.900000	00:00:02.200000	3402932	2163	J2				F	R				0 a 15	2 a 4	1 a 0
85127	513	00:56:45.100000	00:00:20.500000	3405095	20539	J4	FP	IDP		F	D			EF	0 a 30	2 a 4	1 a 0
85640	272	00:57:05.600000	00:00:10.900000	3425634	10916	J4	IP	FDP					10		0 a 30	2 a 4	1 a 0
85913	45	00:57:16.500000	00:00:01.800000	3436550	1824	J4	IP	FDP					2		0 a 30	2 a 4	1 a 0
85959	36	00:57:18.400000	00:00:01.400000	3438374	1440	J1				F	D				0 a 30	2 a 4	1 a 0
85995	39	00:57:19.800000	00:00:01.600000	3439814	1568	J4				F	D				0 a 30	2 a 4	1 a 0
86034	13	00:57:21.400000	00:00:00.500000	3441382	540	J1				F	D				0 a 30	2 a 4	1 a 0
86048	6	00:57:21.900000	00:00:00.300000	3441922	274	J4				F	R				0 a 30	2 a 4	1 a 0
86054	35	00:57:22.200000	00:00:01.400000	3442196	1423	J2				MP	D	V			0 a 30	2 a 4	1 a 0
86090	36	00:57:23.600000	00:00:01.500000	3443619	1477	J3				MP	D	V			0 a 30	2 a 4	1 a 0
86127	38	00:57:25.100000	00:00:01.500000	3445096	1532	J1				F	D				0 a 30	2 a 4	1 a 0
86165	37	00:57:26.600000	00:00:01.500000	3446628	1496	J4				F	R				0 a 30	2 a 4	1 a 0
86203	34	00:57:28.100000	00:00:01.400000	3448124	1367	J1				F	D				0 a 30	2 a 4	1 a 0
86237	29	00:57:29.500000	00:00:01.200000	3449491	1167	J4				F	D				0 a 30	2 a 4	1 a 0
86266	637	00:57:30.700000	00:00:25.500000	3450658	25519	J1	FP	IDP		F	D			EF	15 a 30	2 a 4	1 a 0
86904	91	00:57:56.200000	00:00:03.700000	3476177	3663	J4	IP	FDP					1		15 a 30	2 a 4	1 a 0
86996	36	00:57:59.800000	00:00:01.500000	3479840	1459	J2				F	R				15 a 30	2 a 4	1 a 0
87032	57	00:58:01.300000	00:00:02.300000	3481299	2304	J4				F	D				15 a 30	2 a 4	1 a 0
87090	476	00:58:03.600000	00:00:19.100000	3483603	19079	J1	FP	IDP		F	R			ENF	30 a 30	2 a 4	1 a 0
87567	89	00:58:22.700000	00:00:03.600000	3502682	3579	J4	IP	FDP					1		30 a 30	2 a 4	1 a 0
87656	511	00:58:26.300000	00:00:20.400000	3506261	20450	J1	FP	IDP		F	D			W	30 a 40	2 a 4	1 a 0
88167	230	00:58:46.700000	00:00:09.200000	3526711	9214	J4	IP	FDP					10		30 a 40	2 a 4	1 a 0
88398	66	00:58:55.900000	00:00:02.600000	3535925	2643	J4	IP	FDP					2		30 a 40	2 a 4	1 a 0
88464	27	00:58:58.600000	00:00:01.100000	3538568	1081	J2				F	D				30 a 40	2 a 4	1 a 0
88491	49	00:58:59.600000	00:00:02	3539649	1993	J4				F	R				30 a 40	2 a 4	1 a 0
88541	2456	00:59:01.600000	00:01:38.300000	3541642	98264	J1	FP		IDJ	MP	R	V		W	game	3 a 4	1 a 0
90997	61	00:00:39.900000	00:00:02.500000	3639906	2465	J2	IP		FDJ				1		0 a 0	3 a 4	1 a 0
91059	24	00:00:42.400000	00:00:01	3642371	990	J3				F	D				0 a 0	3 a 4	1 a 0
91084	48	00:00:43.400000	00:00:02	3643361	1958	J2				F	D				0 a 0	3 a 4	1 a 0
91132	723	00:00:45.300000	00:00:28.900000	3645319	28947	J3	FP	IDP		F	R			EF	15 a 0	3 a 4	1 a 0
91856	66	00:01:14.300000	00:00:02.700000	3674266	2679	J2	IP	FDP					1		15 a 0	3 a 4	1 a 0
91923	41	00:01:16.900000	00:00:01.600000	3676945	1643	J4				F	R				15 a 0	3 a 4	1 a 0
91964	490	00:01:18.600000	00:00:19.600000	3678588	19615	J1	FP	IDP		MP	R	V		EF	15 a 15	3 a 4	1 a 0
92455	50	00:01:38.200000	00:00:02	3698203	2004	J2	IP	FDP					1		15 a 15	3 a 4	1 a 0
92505	38	00:01:40.200000	00:00:01.500000	3700207	1532	J3				F	D				15 a 15	3 a 4	1 a 0
92543	10	00:01:41.700000	00:00:00.400000	3701739	429	J1				MP	R	V			15 a 15	3 a 4	1 a 0
92554	45	00:01:42.200000	00:00:01.800000	3702168	1810	J3				F	R				15 a 15	3 a 4	1 a 0
92599	578	00:01:44	00:00:23.100000	3703978	23138	J1	FP	IDP		MP	D	V		ENF	15 a 30	3 a 4	1 a 0
93177	34	00:02:07.100000	00:00:01.400000	3727116	1364	J2	IP	FDP					1		15 a 30	3 a 4	1 a 0
93212	39	00:02:08.500000	00:00:01.600000	3728480	1588	J4				F	D				15 a 30	3 a 4	1 a 0
93251	17	00:02:10.100000	00:00:00.700000	3730068	713	J2				F	R				15 a 30	3 a 4	1 a 0
93269	45	00:02:10.800000	00:00:01.800000	3730781	1829	J4				F	R				15 a 30	3 a 4	1 a 0
93315	637	00:02:12.600000	00:00:25.500000	3732610	25481	J1	FP	IDP		MP	D	V		W	30 a 30	3 a 4	1 a 0
93952	232	00:02:38.100000	00:00:09.300000	3758091	9319	J2	IP	FDP					10		30 a 30	3 a 4	1 a 0
94185	53	00:02:47.400000	00:00:02.100000	3767410	2129	J2	IP	FDP					2		30 a 30	3 a 4	1 a 0
94238	24	00:02:49.500000	00:00:01	3769539	972	J3				F	R				30 a 30	3 a 4	1 a 0
94262	19	00:02:50.500000	00:00:00.800000	3770511	763	J2				F	D				30 a 30	3 a 4	1 a 0
94281	26	00:02:51.300000	00:00:01.100000	3771274	1069	J4				MP	D	V			30 a 30	3 a 4	1 a 0
94308	40	00:02:52.300000	00:00:01.600000	3772343	1606	J1				MP	D	V			30 a 30	3 a 4	1 a 0
94348	49	00:02:53.900000	00:00:02	3773949	1992	J3				F	D				30 a 30	3 a 4	1 a 0
94398	533	00:02:55.900000	00:00:21.400000	3775941	21359	J2	FP	IDP		F	D			EF	30 a 40	3 a 4	1 a 0
94932	64	00:03:17.300000	00:00:02.600000	3797300	2561	J2	IP	FDP					1		30 a 40	3 a 4	1 a 0
94996	745	00:03:19.900000	00:00:29.800000	3799861	29830	J4	FP	IDP		F	D			EF	40 a 40	3 a 4	1 a 0
95742	58	00:03:49.700000	00:00:02.300000	3829691	2345	J2	IP	FDP					1		40 a 40	3 a 4	1 a 0
95800	821	00:03:52	00:00:32.900000	3832036	32870	J2	FP	IDP					1	W	ad a 40	3 a 4	1 a 0
96622	77	00:04:24.900000	00:00:03.100000	3864906	3082	J2	IP	FDP					1		ad a 40	3 a 4	1 a 0
96699	704	00:04:28	00:00:28.200000	3867988	28181	J2	FP		IDJ				1	W	game	4 a 4	1 a 0
97404	88	00:04:56.200000	00:00:03.500000	3896169	3544	J3	IP		FDJ				1		0 a 0	4 a 4	1 a 0
97492	482	00:04:59.700000	00:00:19.300000	3899713	19290	J1	FP	IDP		F	R			EF	15 a 0	4 a 4	1 a 0
97975	59	00:05:19	00:00:02.400000	3919003	2364	J3	IP	FDP					1		15 a 0	4 a 4	1 a 0
98034	37	00:05:21.400000	00:00:01.500000	3921367	1494	J2				F	D				15 a 0	4 a 4	1 a 0
98071	38	00:05:22.900000	00:00:01.600000	3922861	1552	J3				F	D				15 a 0	4 a 4	1 a 0
98110	22	00:05:24.400000	00:00:00.900000	3924413	911	J2				F	R				15 a 0	4 a 4	1 a 0
98133	14	00:05:25.300000	00:00:00.600000	3925324	595	J4				MP	D	V			15 a 0	4 a 4	1 a 0
98147	44	00:05:25.900000	00:00:01.800000	3925919	1790	J2				F	D				15 a 0	4 a 4	1 a 0
98192	436	00:05:27.700000	00:00:17.500000	3927709	17452	J4	FP	IDP		MP	D	V		W	30 a 0	4 a 4	1 a 0
98629	479	00:05:45.200000	00:00:19.200000	3945161	19196	J3	IP	FDP					10		30 a 0	4 a 4	1 a 0
99108	72	00:06:04.400000	00:00:02.900000	3964357	2898	J3	IP	FDP					2		30 a 0	4 a 4	1 a 0
99181	426	00:06:07.300000	00:00:17.100000	3967255	17078	J1	FP	IDP		F	D			EF	40 a 0	4 a 4	1 a 0
99608	84	00:06:24.300000	00:00:03.400000	3984333	3397	J3	IP	FDP					1		40 a 0	4 a 4	1 a 0
99693	39	00:06:27.700000	00:00:01.600000	3987730	1588	J2				F	R				40 a 0	4 a 4	1 a 0
99732	48	00:06:29.300000	00:00:01.900000	3989318	1922	J3				F	D				40 a 0	4 a 4	1 a 0
99781	2483	00:06:31.200000	00:01:39.300000	3991240	99322	J2	FP		IDJ	F	R			ENF	game	4 a 5	1 a 0
102264	59	00:08:10.600000	00:00:02.400000	4090562	2381	J1	IP		FDJ				1		0 a 0	4 a 5	1 a 0
102323	407	00:08:12.900000	00:00:16.300000	4092943	16313	J1	FP	IDP					1	W	15 a 0	4 a 5	1 a 0
102731	66	00:08:29.300000	00:00:02.600000	4109256	2640	J1	IP	FDP					1		15 a 0	4 a 5	1 a 0
102797	36	00:08:31.900000	00:00:01.400000	4111896	1440	J4				F	D				15 a 0	4 a 5	1 a 0
102833	22	00:08:33.300000	00:00:00.900000	4113336	899	J1				F	D				15 a 0	4 a 5	1 a 0
102855	14	00:08:34.200000	00:00:00.600000	4114235	578	J4				F	R				15 a 0	4 a 5	1 a 0
102870	56	00:08:34.800000	00:00:02.300000	4114813	2255	J2				MP	R	V			15 a 0	4 a 5	1 a 0
102926	461	00:08:37.100000	00:00:18.500000	4117068	18465	J3	FP	IDP		MP	R	V		EF	30 a 0	4 a 5	1 a 0
103388	59	00:08:55.500000	00:00:02.400000	4135533	2373	J1	IP	FDP					1		30 a 0	4 a 5	1 a 0
103447	49	00:08:57.900000	00:00:02	4137906	1982	J3				F	D				30 a 0	4 a 5	1 a 0
103497	390	00:08:59.900000	00:00:15.600000	4139888	15618	J2	FP	IDP		MP	D	V		W	40 a 0	4 a 5	1 a 0
103887	59	00:09:15.500000	00:00:02.400000	4155506	2372	J1	IP	FDP					1		40 a 0	4 a 5	1 a 0
103946	709	00:09:17.900000	00:00:28.400000	4157878	28372	J1	FP		IDJ				1	W	game	5 a 5	1 a 0
104656	407	00:09:46.200000	00:00:16.300000	4186250	16308	J4	IP		FDJ				l		0 a 0	5 a 5	1 a 0
105063	225	00:10:02.600000	00:00:09	4202558	9018	J4	IP		FDJ				10		0 a 0	5 a 5	1 a 0
105289	115	00:10:11.600000	00:00:04.600000	4211576	4609	J4	IP		FDJ				2		0 a 0	5 a 5	1 a 0
105404	482	00:10:16.200000	00:00:19.300000	4216185	19312	J1	FP	IDP		F	R			W	0 a 15	5 a 5	1 a 0
105887	67	00:10:35.500000	00:00:02.700000	4235497	2697	J4	IP	FDP					1		0 a 15	5 a 5	1 a 0
105954	39	00:10:38.200000	00:00:01.600000	4238194	1568	J2				F	D				0 a 15	5 a 5	1 a 0
105994	34	00:10:39.800000	00:00:01.400000	4239762	1385	J4				F	D				0 a 15	5 a 5	1 a 0
106028	22	00:10:41.100000	00:00:00.900000	4241147	898	J2				F	D				0 a 15	5 a 5	1 a 0
106051	32	00:10:42	00:00:01.300000	4242045	1312	J4				F	R				0 a 15	5 a 5	1 a 0
106083	22	00:10:43.400000	00:00:00.900000	4243357	902	J2				F	R				0 a 15	5 a 5	1 a 0
106106	14	00:10:44.300000	00:00:00.600000	4244259	599	J4				F	R				0 a 15	5 a 5	1 a 0
106121	32	00:10:44.900000	00:00:01.300000	4244858	1305	J1				MP	R	V			0 a 15	5 a 5	1 a 0
106154	545	00:10:46.200000	00:00:21.800000	4246163	21814	J3	FP	IDP		MP	R	V		EF	0 a 30	5 a 5	1 a 0
106699	104	00:11:08	00:00:04.200000	4267977	4166	J4	IP	FDP					1		0 a 30	5 a 5	1 a 0
106803	27	00:11:12.100000	00:00:01.100000	4272143	1082	J1				F	R				0 a 30	5 a 5	1 a 0
106830	27	00:11:13.200000	00:00:01.100000	4273225	1101	J4				F	R				0 a 30	5 a 5	1 a 0
106858	46	00:11:14.300000	00:00:01.800000	4274326	1846	J1				F	D				0 a 30	5 a 5	1 a 0
106904	464	00:11:16.200000	00:00:18.600000	4276172	18574	J3	FP	IDP		MP	D	V		W	15 a 30	5 a 5	1 a 0
107368	74	00:11:34.700000	00:00:03	4294746	2967	J4	IP	FDP					1		15 a 30	5 a 5	1 a 0
107442	36	00:11:37.700000	00:00:01.500000	4297713	1459	J2				F	D				15 a 30	5 a 5	1 a 0
107479	24	00:11:39.200000	00:00:01	4299172	972	J4				F	D				15 a 30	5 a 5	1 a 0
107503	33	00:11:40.100000	00:00:01.300000	4300144	1330	J1				MP	D	V			15 a 30	5 a 5	1 a 0
107536	489	00:11:41.500000	00:00:19.600000	4301474	19579	J3	FP	IDP		MP	R	V		EF	15 a 40	5 a 5	1 a 0
108026	64	00:12:01.100000	00:00:02.600000	4321053	2583	J4	IP	FDP					1		15 a 40	5 a 5	1 a 0
108090	34	00:12:03.600000	00:00:01.400000	4323636	1366	J1				F	D				15 a 40	5 a 5	1 a 0
108125	36	00:12:05	00:00:01.500000	4325002	1459	J4				F	D				15 a 40	5 a 5	1 a 0
108161	36	00:12:06.500000	00:00:01.500000	4326461	1477	J1				F	D				15 a 40	5 a 5	1 a 0
108198	34	00:12:07.900000	00:00:01.400000	4327938	1385	J4				F	D				15 a 40	5 a 5	1 a 0
108233	6	00:12:09.300000	00:00:00.300000	4329323	263	J1				F	D				15 a 40	5 a 5	1 a 0
108239	23	00:12:09.600000	00:00:00.900000	4329586	939	J4				F	D				15 a 40	5 a 5	1 a 0
108263	44	00:12:10.500000	00:00:01.800000	4330525	1765	J2				MP	D	V			15 a 40	5 a 5	1 a 0
108307	1975	00:12:12.300000	00:01:19	4332290	79016	J4	FP		IDJ	F	R			EF	game	6 a 5	1 a 0
110282	220	00:13:31.300000	00:00:08.800000	4411306	8815	J2	IP		FDJ				10		0 a 0	6 a 5	1 a 0
110503	47	00:13:40.100000	00:00:01.900000	4420121	1913	J2	IP		FDJ				2		0 a 0	6 a 5	1 a 0
110550	44	00:13:42	00:00:01.800000	4422034	1768	J3				F	R				0 a 0	6 a 5	1 a 0
110595	528	00:13:43.800000	00:00:21.200000	4423802	21154	J1	FP	IDP		MP	R	V		EF	0 a 15	6 a 5	1 a 0
111123	85	00:14:05	00:00:03.400000	4444956	3430	J2	IP	FDP					1		0 a 15	6 a 5	1 a 0
111209	33	00:14:08.400000	00:00:01.300000	4448386	1342	J4				F	R				0 a 15	6 a 5	1 a 0
111243	33	00:14:09.700000	00:00:01.300000	4449728	1320	J2				F	R				0 a 15	6 a 5	1 a 0
111276	470	00:14:11	00:00:18.800000	4451048	18836	J3	FP	IDP		MP	R	V		ENF	15 a 15	6 a 5	1 a 0
111747	697	00:14:29.900000	00:00:27.900000	4469884	27916	J2	IP	FDP					10		15 a 15	6 a 5	1 a 0
112445	79	00:14:57.800000	00:00:03.200000	4497800	3163	J2	IP	FDP					2		15 a 15	6 a 5	1 a 0
112524	27	00:15:01	00:00:01.100000	4500963	1100	J3				F	R				15 a 15	6 a 5	1 a 0
112551	35	00:15:02.100000	00:00:01.400000	4502063	1421	J2				F	D				15 a 15	6 a 5	1 a 0
112587	67	00:15:03.500000	00:00:02.700000	4503484	2708	J3				F	D				15 a 15	6 a 5	1 a 0
112654	426	00:15:06.200000	00:00:17.100000	4506192	17054	J2	FP	IDP		F	D			EF	15 a 30	6 a 5	1 a 0
113081	210	00:15:23.200000	00:00:08.400000	4523246	8419	J2	IP	FDP					10		15 a 30	6 a 5	1 a 0
113291	43	00:15:31.700000	00:00:01.700000	4531665	1744	J2	IP	FDP					2		15 a 30	6 a 5	1 a 0
113335	41	00:15:33.400000	00:00:01.600000	4533409	1644	J4				F	R				15 a 30	6 a 5	1 a 0
113376	498	00:15:35.100000	00:00:19.900000	4535053	19925	J1	FP	IDP		MP	R	V		EF	15 a 40	6 a 5	1 a 0
113874	51	00:15:55	00:00:02	4554978	2050	J2	IP	FDP					1		15 a 40	6 a 5	1 a 0
113925	7	00:15:57	00:00:00.300000	4557028	288	J3				F	R				15 a 40	6 a 5	1 a 0
113932	35	00:15:57.300000	00:00:01.400000	4557316	1402	J1				MP	D	V			15 a 40	6 a 5	1 a 0
113967	35	00:15:58.700000	00:00:01.400000	4558718	1421	J3				F	R				15 a 40	6 a 5	1 a 0
114003	14	00:16:00.100000	00:00:00.600000	4560139	595	J2				F	D				15 a 40	6 a 5	1 a 0
114018	32	00:16:00.700000	00:00:01.300000	4560734	1280	J3				F	D				15 a 40	6 a 5	1 a 0
114050	41	00:16:02	00:00:01.700000	4562014	1678	J1				MP	R	V			15 a 40	6 a 5	1 a 0
114092	26	00:16:03.700000	00:00:01	4563692	1042	J3				F	D				15 a 40	6 a 5	1 a 0
114118	17	00:16:04.700000	00:00:00.700000	4564734	707	J1				F	D	V			15 a 40	6 a 5	1 a 0
114136	28	00:16:05.400000	00:00:01.100000	4565441	1134	J3				MP	R	V			15 a 40	6 a 5	1 a 0
114164	22	00:16:06.600000	00:00:00.900000	4566575	893	J1				F	D				15 a 40	6 a 5	1 a 0
114186	590	00:16:07.500000	00:00:23.600000	4567468	23629	J4	FP	IDP		MP	D	V		EF	30 a 40	6 a 5	1 a 0
114777	242	00:16:31.100000	00:00:09.700000	4591097	9715	J2	IP	FDP					10		30 a 40	6 a 5	1 a 0
115020	51	00:16:40.800000	00:00:02	4600812	2045	J2	IP	FDP					2		30 a 40	6 a 5	1 a 0
115071	24	00:16:42.900000	00:00:01	4602857	990	J4				F	R				30 a 40	6 a 5	1 a 0
115096	8	00:16:43.800000	00:00:00.300000	4603847	339	J2				F	R				30 a 40	6 a 5	1 a 0
115104	45	00:16:44.200000	00:00:01.800000	4604186	1810	J3				MP	D	V			30 a 40	6 a 5	1 a 0
115149	894	00:16:46	00:00:35.800000	4605996	35784	J1	FP		IDJ	MP	R			EF	game	6 a 6	1 a 0
116044	269	00:17:21.800000	00:00:10.800000	4641780	10799	J3	IP		FDJ				10		0 a 0	6 a 6	1 a 0
116314	69	00:17:32.600000	00:00:02.800000	4652579	2792	J3	IP		FDJ				2		0 a 0	6 a 6	1 a 0
116384	43	00:17:35.400000	00:00:01.800000	4655371	1752	J1				F	D				0 a 0	6 a 6	1 a 0
116428	690	00:17:37.100000	00:00:27.600000	4657123	27607	J3	FP	IDP		F	R			EF	1 a 0	6 a 6	1 a 0
117118	180	00:18:04.700000	00:00:07.200000	4684730	7215	J1	IP	FDP					10		1 a 0	6 a 6	1 a 0
117298	69	00:18:11.900000	00:00:02.800000	4691945	2781	J1	IP	FDP					2		1 a 0	6 a 6	1 a 0
117368	36	00:18:14.700000	00:00:01.400000	4694726	1440	J4				F	D				1 a 0	6 a 6	1 a 0
117404	29	00:18:16.200000	00:00:01.200000	4696166	1194	J1				F	R				1 a 0	6 a 6	1 a 0
117434	18	00:18:17.400000	00:00:00.700000	4697360	727	J4				F	R				1 a 0	6 a 6	1 a 0
117452	41	00:18:18.100000	00:00:01.600000	4698087	1643	J2				MP	R	V			1 a 0	6 a 6	1 a 0
117493	45	00:18:19.700000	00:00:01.800000	4699730	1828	J4				F	D				1 a 0	6 a 6	1 a 0
117538	37	00:18:21.600000	00:00:01.500000	4701558	1496	J1				F	D				1 a 0	6 a 6	1 a 0
117576	59	00:18:23.100000	00:00:02.400000	4703054	2370	J4				F	R				1 a 0	6 a 6	1 a 0
117635	610	00:18:25.400000	00:00:24.400000	4705424	24431	J2	FP	IDP		MP	D	V		W	2 a 0	6 a 6	1 a 0
118246	55	00:18:49.900000	00:00:02.200000	4729855	2234	J1	IP	FDP					1		2 a 0	6 a 6	1 a 0
118302	46	00:18:52.100000	00:00:01.900000	4732089	1870	J3				F	D				2 a 0	6 a 6	1 a 0
118348	535	00:18:54	00:00:21.400000	4733959	21411	J2	FP	IDP		MP	D	V		W	3 a 0	6 a 6	1 a 0
118884	73	00:19:15.400000	00:00:02.900000	4755370	2938	J4	IP	FDP					1		3 a 0	6 a 6	1 a 0
118957	34	00:19:18.300000	00:00:01.400000	4758308	1371	J2				F	R				3 a 0	6 a 6	1 a 0
118991	477	00:19:19.700000	00:00:19.100000	4759679	19082	J3	FP	IDP		MP	D	V		EF	4 a 0	6 a 6	1 a 0
119469	76	00:19:38.800000	00:00:03.100000	4778761	3069	J4	IP	FDP					1		4 a 0	6 a 6	1 a 0
119545	35	00:19:41.800000	00:00:01.400000	4781830	1403	J1				F	R				4 a 0	6 a 6	1 a 0
119580	37	00:19:43.200000	00:00:01.500000	4783233	1498	J4				F	D				4 a 0	6 a 6	1 a 0
119618	652	00:19:44.700000	00:00:26.100000	4784731	26102	J2	FP	IDP		MP	D	V		ENF	4 a 1	6 a 6	1 a 0
120270	67	00:20:10.800000	00:00:02.700000	4810833	2714	J2	IP	FDP					1		4 a 1	6 a 6	1 a 0
120338	1165	00:20:13.500000	00:00:46.600000	4813547	46605	J4	FP	IDP		F	R			EF	5 a 1	6 a 6	1 a 0
121503	92	00:21:00.200000	00:00:03.700000	4860152	3696	J2	IP	FDP					1		5 a 1	6 a 6	1 a 0
121596	1168	00:21:03.800000	00:00:46.700000	4863848	46734	J3	FP	IDP		F	R			EF	6 a 1	6 a 6	1 a 0
122764	53	00:21:50.600000	00:00:02.100000	4910582	2143	J3	IP	FDP					1		6 a 1	6 a 6	1 a 0
122818	28	00:21:52.700000	00:00:01.200000	4912725	1156	J2				F	D				6 a 1	6 a 6	1 a 0
122847	36	00:21:53.900000	00:00:01.500000	4913881	1478	J3				F	D				6 a 1	6 a 6	1 a 0
122883	23	00:21:55.400000	00:00:01	4915359	953	J2				F	D				6 a 1	6 a 6	1 a 0
122907	36	00:21:56.300000	00:00:01.500000	4916312	1476	J3				F	R				6 a 1	6 a 6	1 a 0
122944	34	00:21:57.800000	00:00:01.400000	4917788	1366	J2				MP	D	V			6 a 1	6 a 6	1 a 0
122978	87	00:21:59.200000	00:00:03.500000	4919154	3507	J3				F	R				6 a 1	6 a 6	1 a 0
123066	49	00:22:02.700000	00:00:02	4922661	1992	J2				F	D				6 a 1	6 a 6	1 a 0
123116	576	00:22:04.700000	00:00:23	4924653	23050	J4	FP	IDP		MP		S		W	6 a 2	6 a 6	1 a 0
123692	362	00:22:27.700000	00:00:14.500000	4947703	14517	J3	IP	FDP					l		6 a 2	6 a 6	1 a 0
124055	93	00:22:42.200000	00:00:03.700000	4962220	3723	J3	IP	FDP					1		6 a 2	6 a 6	1 a 0
124148	37	00:22:45.900000	00:00:01.500000	4965943	1496	J1				F	D				6 a 2	6 a 6	1 a 0
124185	21	00:22:47.400000	00:00:00.900000	4967439	853	J3				F	R				6 a 2	6 a 6	1 a 0
124207	13	00:22:48.300000	00:00:00.500000	4968292	533	J1				F	R				6 a 2	6 a 6	1 a 0
124220	35	00:22:48.800000	00:00:01.400000	4968825	1415	J4				MP	R	V			6 a 2	6 a 6	1 a 0
124256	33	00:22:50.200000	00:00:01.300000	4970240	1331	J2				MP	D	V			6 a 2	6 a 6	1 a 0
124289	27	00:22:51.600000	00:00:01.100000	4971571	1094	J3				F	R				6 a 2	6 a 6	1 a 0
124316	55	00:22:52.700000	00:00:02.200000	4972665	2217	J1				F	R				6 a 2	6 a 6	1 a 0
124372	13	00:22:54.900000	00:00:00.600000	4974882	550	J3				F	R				6 a 2	6 a 6	1 a 0
124385	47	00:22:55.400000	00:00:01.900000	4975432	1910	J2				MP	D	V			6 a 2	6 a 6	1 a 0
124433	37	00:22:57.300000	00:00:01.500000	4977342	1517	J4				MP	D				6 a 2	6 a 6	1 a 0
124471	692	00:22:58.900000	00:00:27.700000	4978859	27699	J2	FP	IDP		F	D			EF	6 a 3	6 a 6	1 a 0
125163	47	00:23:26.600000	00:00:01.900000	5006558	1893	J1	IP	FDP					1		6 a 3	6 a 6	1 a 0
125211		00:23:28.500000		5008451		J4	FP			F	D			EF	game	7 a 6	2 a 0
MATCH 2
591	52	00:00:23.600000	00:00:02.100000	23648	2082	J1	IP						1		0 a 0	0 a 0
643	42	00:00:25.700000	00:00:01.700000	25730	1714	J3				F	D				0 a 0	0 a 0
686	48	00:00:27.400000	00:00:01.900000	27444	1937	J1				F	D				0 a 0	0 a 0
734	344	00:00:29.400000	00:00:13.800000	29381	13769	J3	FP	IDP		F	D			EF	15 a 0	0 a 0
1078	195	00:00:43.100000	00:00:07.800000	43150	7816	J1	IP	FDP					10		15 a 0	0 a 0
1274	58	00:00:51	00:00:02.300000	50966	2324	J1	IP	FDP					2		15 a 0	0 a 0
1332	14	00:00:53.300000	00:00:00.600000	53290	577	J4				F	D				15 a 0	0 a 0
1346	53	00:00:53.900000	00:00:02.100000	53867	2144	J1				F	D				15 a 0	0 a 0
1400	441	00:00:56	00:00:17.600000	56011	17648	J4	FP	IDP		MP	R	V		ENF	30 a 0	0 a 0
1841	195	00:01:13.700000	00:00:07.800000	73659	7819	J1	IP	FDP					10		30 a 0	0 a 0
2036	80	00:01:21.500000	00:00:03.200000	81478	3202	J1	IP	FDP					2		30 a 0	0 a 0
2117	435	00:01:24.700000	00:00:17.400000	84680	17418	J3	FP	IDP		F	D			EF	40 a 0	0 a 0
2552	209	00:01:42.100000	00:00:08.400000	102098	8397	J1	IP	FDP					10		40 a 0	0 a 0
2762	40	00:01:50.500000	00:00:01.600000	110495	1628	J1	IP	FDP					2		40 a 0	0 a 0
2803	21	00:01:52.100000	00:00:00.900000	112123	860	J4				F	D				40 a 0	0 a 0
2824	11	00:01:53	00:00:00.500000	112983	465	J1				F	R				40 a 0	0 a 0
2836	59	00:01:53.400000	00:00:02.400000	113448	2388	J3				MP	D	V			40 a 0	0 a 0
2895	1135	00:01:55.800000	00:00:45.400000	115836	45412	J2	FP		IDJ	MP		V		W	game	1 a 0
4031	242	00:02:41.200000	00:00:09.700000	161248	9717	J3	IP		FDJ				10		0 a 0	1 a 0
4274	83	00:02:51	00:00:03.300000	170965	3335	J3	IP		FDJ				2		0 a 0	1 a 0
4357	496	00:02:54.300000	00:00:19.900000	174300	19862	J1	FP	IDP		F	R			W	0 a 15	1 a 0
4854	36	00:03:14.200000	00:00:01.400000	194162	1441	J3	IP	FDP					1		0 a 15	1 a 0
4890	36	00:03:15.600000	00:00:01.500000	195603	1475	J2				F	D				0 a 15	1 a 0
4926	471	00:03:17.100000	00:00:18.800000	197078	18842	J4	FP	IDP		MP	D	V		EF	0 a 30	1 a 0
5398	36	00:03:35.900000	00:00:01.400000	215920	1448	J3	IP	FDP					1		0 a 30	1 a 0
5434	451	00:03:37.400000	00:00:18.100000	217368	18059	J3	FP	IDP					1	W	15 a 30	1 a 0
5885	260	00:03:55.400000	00:00:10.400000	235427	10416	J3	IP	FDP					10		15 a 30	1 a 0
6146	61	00:04:05.800000	00:00:02.400000	245843	2445	J3	IP	FDP					2		15 a 30	1 a 0
6207	37	00:04:08.300000	00:00:01.500000	248288	1509	J2				F	D				15 a 30	1 a 0
6244	696	00:04:09.800000	00:00:27.800000	249797	27841	J4	FP	IDP		MP	D	V		EF	15 a 40	1 a 0
6940	227	00:04:37.600000	00:00:09.100000	277638	9118	J3	IP	FDP					10		15 a 40	1 a 0
7168	68	00:04:46.800000	00:00:02.700000	286756	2722	J3	IP	FDP					2		15 a 40	1 a 0
7236	427	00:04:49.500000	00:00:17.100000	289478	17089	J3	FP	IDP					2	W	30 a 40	1 a 0
7664	330	00:05:06.600000	00:00:13.200000	306567	13214	J3	IP	FDP					10		30 a 40	1 a 0
7994	55	00:05:19.800000	00:00:02.200000	319781	2220	J3	IP	FDP					2		30 a 40	1 a 0
8050	18	00:05:22	00:00:00.700000	322001	733	J2				F	R				30 a 40	1 a 0
8068	35	00:05:22.700000	00:00:01.400000	322734	1426	J4				MP	R	V			30 a 40	1 a 0
8104	32	00:05:24.200000	00:00:01.300000	324160	1310	J1				F	R				30 a 40	1 a 0
8136	35	00:05:25.500000	00:00:01.400000	325470	1438	J3				F	D				30 a 40	1 a 0
8172	35	00:05:26.900000	00:00:01.400000	326908	1400	J2				F	R				30 a 40	1 a 0
8207	86	00:05:28.300000	00:00:03.500000	328308	3471	J3				F	D				30 a 40	1 a 0
8294	582	00:05:31.800000	00:00:23.300000	331779	23300	J2	FP	IDP		F	R			EF	40 a 40	1 a 0
8876	59	00:05:55.100000	00:00:02.400000	355079	2371	J3	IP	FDP					1		40 a 40	1 a 0
8936	12	00:05:57.400000	00:00:00.500000	357450	504	J1				F	R				40 a 40	1 a 0
8948	64	00:05:58	00:00:02.600000	357954	2564	J4				MP	R	V			40 a 40	1 a 0
9012	413	00:06:00.500000	00:00:16.600000	360518	16553	J2	FP	IDP		F	R	V		EF	ad a 40	1 a 0
9426	255	00:06:17.100000	00:00:10.200000	377071	10216	J3	IP	FDP					10		ad a 40	1 a 0
9682	55	00:06:27.300000	00:00:02.200000	387287	2239	J3	IP	FDP					2		ad a 40	1 a 0
9738	42	00:06:29.500000	00:00:01.700000	389526	1698	J2				F	R				ad a 40	1 a 0
9780	48	00:06:31.200000	00:00:02	391224	1954	J3				F	D				ad a 40	1 a 0
9829	604	00:06:33.200000	00:00:24.200000	393178	24190	J2	FP		IDJ	F	D			ENF	game	1 a 1
10434	66	00:06:57.400000	00:00:02.700000	417368	2659	J2	IP		FDJ				1		0 a 0	1 a 1
10500	44	00:07:00	00:00:01.800000	420027	1774	J3				F	D				0 a 0	1 a 1
10545	478	00:07:01.800000	00:00:19.100000	421801	19135	J1	FP	IDP		MP	D	V		W	15 a 0	1 a 1
11023	229	00:07:20.900000	00:00:09.200000	440936	9198	J2	IP	FDP					10		15 a 0	1 a 1
11253	63	00:07:30.100000	00:00:02.500000	450134	2543	J2	IP	FDP					2		15 a 0	1 a 1
11316	69	00:07:32.700000	00:00:02.800000	452677	2769	J4				F	R				15 a 0	1 a 1
11386	578	00:07:35.400000	00:00:23.100000	455446	23128	J2	FP	IDP		F	R			W	30 a 0	1 a 1
11964	88	00:07:58.600000	00:00:03.500000	478574	3527	J2	IP	FDP					1		30 a 0	1 a 1
12052	484	00:08:02.100000	00:00:19.400000	482101	19379	J3	FP	IDP		F	R			W	30 a 15	1 a 1
12537	69	00:08:21.500000	00:00:02.800000	501480	2767	J2	IP	FDP					1		30 a 15	1 a 1
12606	448	00:08:24.200000	00:00:18	504247	17952	J4	FP	IDP		F	D			EF	40 a 15	1 a 1
13054	58	00:08:42.200000	00:00:02.300000	522199	2348	J2	IP	FDP					1		40 a 15	1 a 1
13113	57	00:08:44.500000	00:00:02.300000	524547	2306	J3				F	R				40 a 15	1 a 1
13171	99	00:08:46.900000	00:00:04	526853	3960	J2				F	R				40 a 15	1 a 1
13270	2182	00:08:50.800000	00:01:27.300000	530813	87308	J3	FP		IDJ	F	R			ENF	game	2 a 1
15453	265	00:10:18.100000	00:00:10.600000	618121	10615	J4	IP		FDJ				10		0 a 0	2 a 1
15718	70	00:10:28.700000	00:00:02.800000	628736	2833	J4	IP		FDJ				2		0 a 0	2 a 1
15789	582	00:10:31.600000	00:00:23.300000	631569	23316	J1	FP	IDP		F	D			EF	15 a 0	2 a 1
16372	69	00:10:54.900000	00:00:02.800000	654885	2786	J4	IP	FDP					1		15 a 0	2 a 1
16441	42	00:10:57.700000	00:00:01.700000	657671	1694	J2				F	R				15 a 0	2 a 1
16484	484	00:10:59.400000	00:00:19.400000	659365	19375	J3	FP	IDP		MP	R	V		EF	15 a 15	2 a 1
16968	44	00:11:18.700000	00:00:01.800000	678740	1771	J4	IP	FDP					1		15 a 15	2 a 1
17012	72	00:11:20.500000	00:00:02.900000	680511	2897	J1				F	R				15 a 15	2 a 1
17085	548	00:11:23.400000	00:00:21.900000	683408	21935	J4	FP	IDP		F	D			EF	15 a 30	2 a 1
17633	61	00:11:45.300000	00:00:02.500000	705343	2466	J4	IP	FDP					1		15 a 30	2 a 1
17695	20	00:11:47.800000	00:00:00.800000	707809	804	J2				F	R				15 a 30	2 a 1
17715	38	00:11:48.600000	00:00:01.500000	708613	1530	J3				MP	D	V			15 a 30	2 a 1
17753	11	00:11:50.100000	00:00:00.500000	710143	467	J2				F	R				15 a 30	2 a 1
17765	31	00:11:50.600000	00:00:01.300000	710610	1250	J3				MP	D	V			15 a 30	2 a 1
17796	544	00:11:51.900000	00:00:21.800000	711860	21799	J2	FP	IDP		F	R	V		ENF	30 a 30	2 a 1
18341	66	00:12:13.700000	00:00:02.600000	733659	2647	J4	IP	FDP					1		30 a 30	2 a 1
18407	52	00:12:16.300000	00:00:02.100000	736306	2085	J1				F	R				30 a 30	2 a 1
18459	533	00:12:18.400000	00:00:21.300000	738391	21332	J3	FP	IDP		MP	R	V		EF	30 a 40	2 a 1
18993	48	00:12:39.700000	00:00:01.900000	759723	1925	J4	IP	FDP					1		30 a 40	2 a 1
19041	38	00:12:41.600000	00:00:01.500000	761648	1530	J2				F	D				30 a 40	2 a 1
19079	36	00:12:43.200000	00:00:01.400000	763178	1440	J4				F	D				30 a 40	2 a 1
19115	58	00:12:44.600000	00:00:02.300000	764618	2329	J2				F	D				30 a 40	2 a 1
19173	24	00:12:46.900000	00:00:01	766947	970	J4				F	R				30 a 40	2 a 1
19197	6	00:12:47.900000	00:00:00.200000	767917	244	J1				F	D				30 a 40	2 a 1
19204	24	00:12:48.200000	00:00:01	768161	983	J4				MP	D	V			30 a 40	2 a 1
19228	23	00:12:49.100000	00:00:00.900000	769144	923	J2				F	R	V			30 a 40	2 a 1
19251	7	00:12:50.100000	00:00:00.300000	770067	302	J4				MP	R	V			30 a 40	2 a 1
19259	42	00:12:50.400000	00:00:01.700000	770369	1690	J2				F	D	V			30 a 40	2 a 1
19301	642	00:12:52.100000	00:00:25.700000	772059	25686	J4	FP	IDP		MP	R	V		W	40 a 40	2 a 1
19943	272	00:13:17.700000	00:00:10.900000	797745	10917	J4	IP	FDP					10		40 a 40	2 a 1
20216	71	00:13:28.700000	00:00:02.800000	808662	2849	J4	IP	FDP					2		40 a 40	2 a 1
20287	35	00:13:31.500000	00:00:01.400000	811511	1402	J1				F	D				40 a 40	2 a 1
20322	43	00:13:32.900000	00:00:01.700000	812913	1721	J4				F	D				40 a 40	2 a 1
20365	633	00:13:34.600000	00:00:25.300000	814634	25340	J2	FP	IDP		MP	D	V		W	40 a ad	2 a 1
20999	73	00:14:00	00:00:02.900000	839974	2924	J4	IP	FDP					1		40 a ad	2 a 1
21072	46	00:14:02.900000	00:00:01.900000	842898	1851	J2				F	D				40 a ad	2 a 1
21118	554	00:14:04.700000	00:00:22.200000	844749	22188	J3	FP	IDP		MP	D	V		W	40 a 40	2 a 1
21673	322	00:14:26.900000	00:00:12.900000	866937	12914	J4	IP	FDP					10		40 a 40	2 a 1
21996	62	00:14:39.900000	00:00:02.500000	879851	2511	J4	IP	FDP					2		40 a 40	2 a 1
22059	18	00:14:42.400000	00:00:00.700000	882362	725	J1				F	R				40 a 40	2 a 1
22077	40	00:14:43.100000	00:00:01.600000	883087	1605	J3				MP	R	V			40 a 40	2 a 1
22117	11	00:14:44.700000	00:00:00.500000	884692	473	J1				F	R				40 a 40	2 a 1
22129	12	00:14:45.200000	00:00:00.500000	885165	495	J4				F	D	V			40 a 40	2 a 1
22141	49	00:14:45.700000	00:00:02	885660	1969	J2				MP	R	V			40 a 40	2 a 1
22190	593	00:14:47.600000	00:00:23.700000	887629	23743	J4	FP	IDP		MP	R	V		W	ad a 40	2 a 1
22784	320	00:15:11.400000	00:00:12.800000	911372	12819	J4	IP	FDP					10		ad a 40	2 a 1
23104	61	00:15:24.200000	00:00:02.500000	924191	2474	J4	IP	FDP					2		ad a 40	2 a 1
23166	508	00:15:26.700000	00:00:20.300000	926665	20324	J4	FP	IDP					20		40 a 40	2 a 1
23674	342	00:15:47	00:00:13.700000	946989	13714	J4	IP	FDP					10		40 a 40	2 a 1
24017	58	00:16:00.700000	00:00:02.300000	960703	2335	J4	IP	FDP					2		40 a 40	2 a 1
24075	36	00:16:03	00:00:01.500000	963038	1479	J1				F	D				40 a 40	2 a 1
24112	36	00:16:04.500000	00:00:01.500000	964517	1477	J4				F	D				40 a 40	2 a 1
24149	27	00:16:06	00:00:01.100000	965994	1106	J1				F	D				40 a 40	2 a 1
24177	665	00:16:07.100000	00:00:26.600000	967100	26630	J3	FP	IDP		MP	D	V		EF	40 a ad	2 a 1
24843	322	00:16:33.700000	00:00:12.900000	993730	12918	J4	IP	FDP					10		40 a ad	2 a 1
25166	72	00:16:46.600000	00:00:02.900000	1006648	2885	J4	IP	FDP					2		40 a ad	2 a 1
25238	674	00:16:49.500000	00:00:27	1009533	26993	J4	FP		IDJ				20		game	3 a 1
25913	177	00:17:16.500000	00:00:07.100000	1036526	7118	J1	IP		FDJ				10		0 a 0	3 a 1
26091	87	00:17:23.600000	00:00:03.500000	1043644	3516	J1	IP		FDJ				2		0 a 0	3 a 1
26179	498	00:17:27.200000	00:00:20	1047160	19952	J3	FP	IDP		F	D			ENF	15 a 0	3 a 1
26677	50	00:17:47.100000	00:00:02	1067112	2031	J1	IP	FDP					1		15 a 0	3 a 1
26728	50	00:17:49.100000	00:00:02	1069143	2011	J4				F	D				15 a 0	3 a 1
26778	394	00:17:51.200000	00:00:15.800000	1071154	15779	J2	FP	IDP		MP	R	V		W	30 a 0	3 a 1
27173	68	00:18:06.900000	00:00:02.700000	1086933	2747	J1	IP	FDP					1		30 a 0	3 a 1
27242	38	00:18:09.700000	00:00:01.600000	1089680	1550	J3				F	D				30 a 0	3 a 1
27280	51	00:18:11.200000	00:00:02.100000	1091230	2066	J1				F	D				30 a 0	3 a 1
27332	467	00:18:13.300000	00:00:18.700000	1093296	18704	J4	FP	IDP		F	D			EF	40 a 0	3 a 1
27800	195	00:18:32	00:00:07.800000	1112000	7820	J1	IP	FDP					10		40 a 0	3 a 1
27995	54	00:18:39.800000	00:00:02.200000	1119820	2168	J1	IP	FDP					2		40 a 0	3 a 1
28049	33	00:18:42	00:00:01.300000	1121988	1347	J4				F	R				40 a 0	3 a 1
28083	11	00:18:43.300000	00:00:00.400000	1123335	442	J1				F	R				40 a 0	3 a 1
28094	26	00:18:43.800000	00:00:01.100000	1123777	1065	J4				MP	D	V			40 a 0	3 a 1
28121	564	00:18:44.800000	00:00:22.600000	1124842	22565	J2	FP	IDP		MP	D	V		EF	40 a 15	3 a 1
28685	172	00:19:07.400000	00:00:06.900000	1147407	6918	J1	IP	FDP					10		40 a 15	3 a 1
28858	70	00:19:14.300000	00:00:02.800000	1154325	2814	J1	IP	FDP					2		40 a 15	3 a 1
28928	50	00:19:17.100000	00:00:02	1157139	2014	J3				F	D				40 a 15	3 a 1
28978	495	00:19:19.200000	00:00:19.800000	1159153	19828	J1	FP	IDP		F	D			EF	40 a 30	3 a 1
29474	74	00:19:39	00:00:03	1178981	2972	J1	IP	FDP					1		40 a 30	3 a 1
29548	2508	00:19:42	00:01:40.300000	1181953	100335	J4	FP		IDJ	F	D			EF	game	4 a 1
32057	50	00:21:22.300000	00:00:02	1282288	2012	J3	IP		FDJ				1		0 a 0	4 a 1
32107	21	00:21:24.300000	00:00:00.900000	1284300	861	J1				F	D				0 a 0	4 a 1
32129	31	00:21:25.200000	00:00:01.200000	1285161	1248	J4				MP	R	V			0 a 0	4 a 1
32160	501	00:21:26.400000	00:00:20.100000	1286409	20072	J2	FP	IDP		MP	D	V		EF	15 a 0	4 a 1
32662	48	00:21:46.500000	00:00:01.900000	1306481	1937	J3	IP	FDP					1		15 a 0	4 a 1
32710	46	00:21:48.400000	00:00:01.800000	1308418	1844	J2				F	D				15 a 0	4 a 1
32756	44	00:21:50.300000	00:00:01.800000	1310262	1791	J3				F	R				15 a 0	4 a 1
32801	41	00:21:52.100000	00:00:01.700000	1312053	1676	J2				F	R				15 a 0	4 a 1
32843	506	00:21:53.700000	00:00:20.300000	1313729	20258	J3	FP	IDP		MP	R	V		EF	15 a 15	4 a 1
33349	42	00:22:14	00:00:01.700000	1333987	1698	J3	IP	FDP					1		15 a 15	4 a 1
33392	31	00:22:15.700000	00:00:01.300000	1335685	1272	J1				F	R				15 a 15	4 a 1
33423	52	00:22:17	00:00:02.100000	1336957	2096	J3				F	D				15 a 15	4 a 1
33476	414	00:22:19.100000	00:00:16.600000	1339053	16564	J2	FP	IDP		MP	D	V		ENF	30 a 15	4 a 1
33890	267	00:22:35.600000	00:00:10.700000	1355617	10719	J3	IP	FDP					10		30 a 15	4 a 1
34158	60	00:22:46.300000	00:00:02.400000	1366336	2439	J3	IP	FDP					2		30 a 15	4 a 1
34219	28	00:22:48.800000	00:00:01.200000	1368775	1155	J2				F	D				30 a 15	4 a 1
34248	491	00:22:49.900000	00:00:19.700000	1369930	19678	J4	FP	IDP		MP	R	V		EF	30 a 30	4 a 1
34740	459	00:23:09.600000	00:00:18.400000	1389608	18372	J3	IP	FDP					l		30 a 30	4 a 1
35199	298	00:23:28	00:00:11.900000	1407980	11922	J3	IP	FDP					10		30 a 30	4 a 1
35497	54	00:23:39.900000	00:00:02.200000	1419902	2175	J3	IP	FDP					2		30 a 30	4 a 1
35551	33	00:23:42.100000	00:00:01.300000	1422077	1330	J1				F	D				30 a 30	4 a 1
35585	16	00:23:43.400000	00:00:00.600000	1423407	644	J3				F	D				30 a 30	4 a 1
35601	12	00:23:44.100000	00:00:00.500000	1424051	508	J2				MP	R	V			30 a 30	4 a 1
35613	26	00:23:44.600000	00:00:01.100000	1424559	1055	J4				MP	D	V			30 a 30	4 a 1
35640	481	00:23:45.600000	00:00:19.300000	1425614	19263	J2	FP	IDP		MP	D	V		EF	40 a 30	4 a 1
36121	257	00:24:04.900000	00:00:10.300000	1444877	10316	J3	IP	FDP					10		40 a 30	4 a 1
36379	65	00:24:15.200000	00:00:02.600000	1455193	2637	J3	IP	FDP					2		40 a 30	4 a 1
36445	50	00:24:17.800000	00:00:02	1457830	2036	J2				F	R				40 a 30	4 a 1
36496	584	00:24:19.900000	00:00:23.400000	1459866	23361	J4	FP		IDJ	MP	R	V		W	game	4 a 2
37080	66	00:24:43.200000	00:00:02.700000	1483227	2667	J2	IP		FDJ				1		0 a 0	4 a 2
37147	37	00:24:45.900000	00:00:01.500000	1485894	1495	J3				F	D				0 a 0	4 a 2
37184	54	00:24:47.400000	00:00:02.200000	1487389	2166	J2				F	D				0 a 0	4 a 2
37238	395	00:24:49.600000	00:00:15.800000	1489555	15828	J3	FP	IDP		F	D			EF	15 a 0	4 a 2
37634	89	00:25:05.400000	00:00:03.600000	1505383	3564	J2	IP	FDP					1		15 a 0	4 a 2
37723	482	00:25:08.900000	00:00:19.300000	1508947	19281	J4	FP	IDP		F	R			EF	30 a 0	4 a 2
38205	87	00:25:28.200000	00:00:03.500000	1528228	3496	J2	IP	FDP					1		30 a 0	4 a 2
38293	73	00:25:31.700000	00:00:03	1531724	2957	J3				F	D				30 a 0	4 a 2
38367	530	00:25:34.700000	00:00:21.200000	1534681	21238	J2	FP	IDP		F	D			ENF	30 a 15	4 a 2
38897	42	00:25:55.900000	00:00:01.700000	1555919	1700	J2	IP	FDP					1		30 a 15	4 a 2
38940	85	00:25:57.600000	00:00:03.400000	1557619	3432	J4				F	R				30 a 15	4 a 2
39026	471	00:26:01.100000	00:00:18.900000	1561051	18870	J2	FP	IDP		MP	R	V		W	40 a 15	4 a 2
39498	58	00:26:19.900000	00:00:02.300000	1579921	2347	J2	IP	FDP					1		40 a 15	4 a 2
39556	164	00:26:22.300000	00:00:06.600000	1582268	6569	J3				F	R				40 a 15	4 a 2
39720	2283	00:26:28.800000	00:01:31.300000	1588837	91347	J2	FP		IDJ	F	D			W	game	5 a 2
42004	127	00:28:00.200000	00:00:05.100000	1680184	5087	J4	IP		FDJ				1		0 a 0	5 a 2
42131	430	00:28:05.300000	00:00:17.200000	1685271	17235	J1	FP	IDP		F	D			EF	15 a 0	5 a 2
42562	80	00:28:22.500000	00:00:03.200000	1702506	3233	J4	IP	FDP					1		15 a 0	5 a 2
42643	456	00:28:25.700000	00:00:18.300000	1705739	18262	J4	FP	IDP					1	W	30 a 0	5 a 2
43100	270	00:28:44	00:00:10.800000	1724001	10817	J4	IP	FDP					10		30 a 0	5 a 2
43370	52	00:28:54.800000	00:00:02.100000	1734818	2097	J4	IP	FDP					2		30 a 0	5 a 2
43422	49	00:28:56.900000	00:00:02	1736915	1979	J1				F	R				30 a 0	5 a 2
43472	524	00:28:58.900000	00:00:21	1738894	20977	J3	FP	IDP		MP	R	V		W	40 a 0	5 a 2
43996	250	00:29:19.900000	00:00:10	1759871	10018	J4	IP	FDP					10		40 a 0	5 a 2
44247	55	00:29:29.900000	00:00:02.200000	1769889	2213	J4	IP	FDP					2		40 a 0	5 a 2
44302	32	00:29:32.100000	00:00:01.300000	1772102	1288	J2				F	R				40 a 0	5 a 2
44334	578	00:29:33.400000	00:00:23.200000	1773390	23153	J3	FP	IDP		MP	R	V		EF	40 a 15	5 a 2
44913	91	00:29:56.500000	00:00:03.700000	1796543	3678	J4	IP	FDP					1		40 a 15	5 a 2
45005	598	00:30:00.200000	00:00:23.900000	1800221	23920	J4	FP		IDJ				1	W	game	5 a 3
45603	172	00:30:24.100000	00:00:06.900000	1824141	6914	J1	IP		FDJ				10		0 a 0	5 a 3
45776	69	00:30:31.100000	00:00:02.800000	1831055	2772	J1	IP		FDJ				2		0 a 0	5 a 3
45845	19	00:30:33.800000	00:00:00.800000	1833827	781	J3				F	D				0 a 0	5 a 3
45865	31	00:30:34.600000	00:00:01.300000	1834608	1271	J2				MP	D	V			0 a 0	5 a 3
45896	482	00:30:35.900000	00:00:19.300000	1835879	19292	J4	FP	IDP		F	D	V		EF	15 a 0	5 a 3
46379	197	00:30:55.200000	00:00:07.900000	1855171	7916	J1	IP	FDP					10		15 a 0	5 a 3
46577	82	00:31:03.100000	00:00:03.300000	1863087	3293	J1	IP	FDP					2		15 a 0	5 a 3
46659	25	00:31:06.400000	00:00:01	1866380	1026	J4				F	D				15 a 0	5 a 3
46685	70	00:31:07.400000	00:00:02.800000	1867406	2804	J1				F	D				15 a 0	5 a 3
46755	775	00:31:10.200000	00:00:31	1870210	31010	J3	FP	IDP		MP		SM		W	15 a 15	5 a 3
47530	188	00:31:41.200000	00:00:07.500000	1901220	7520	J1	IP	FDP					10		15 a 15	5 a 3
47718	100	00:31:48.700000	00:00:04	1908740	4031	J1	IP	FDP					2		15 a 15	5 a 3
47819	535	00:31:52.800000	00:00:21.400000	1912771	21402	J3	FP	IDP		F	D			ENF	30 a 15	5 a 3
48354	67	00:32:14.200000	00:00:02.700000	1934173	2694	J1	IP	FDP					1		30 a 15	5 a 3
48421	449	00:32:16.900000	00:00:18	1936867	17998	J1	FP	IDP					1	W	40 a 15	5 a 3
48871	212	00:32:34.900000	00:00:08.500000	1954865	8513	J1	IP	FDP					10		40 a 15	5 a 3
49084	91	00:32:43.400000	00:00:03.700000	1963378	3675	J1	IP	FDP					2		40 a 15	5 a 3
49176	36	00:32:47.100000	00:00:01.500000	1967053	1458	J3				F	D				40 a 15	5 a 3
49212	41	00:32:48.500000	00:00:01.700000	1968511	1660	J1				F	D				40 a 15	5 a 3
49254	40	00:32:50.200000	00:00:01.600000	1970171	1602	J3				F	D				40 a 15	5 a 3
49294	627	00:32:51.800000	00:00:25.100000	1971773	25095	J2	FP	IDP		MP	D	V		EF	40 a 30	5 a 3
49921	210	00:33:16.900000	00:00:08.400000	1996868	8402	J1	IP	FDP					10		40 a 30	5 a 3
50131	110	00:33:25.300000	00:00:04.400000	2005270	4433	J1	IP	FDP					2		40 a 30	5 a 3
50242	3353	00:33:29.700000	00:02:14.100000	2009703	134121	J4	FP		IDJ	F	D			EF	game	6 a 3	1 a 0
53595	61	00:35:43.800000	00:00:02.400000	2143824	2441	J3	IP		FDJ				1		0 a 0	0 a 0	1 a 0
53656	8	00:35:46.300000	00:00:00.400000	2146265	354	J1				F	D				0 a 0	0 a 0	1 a 0
53665	20	00:35:46.600000	00:00:00.800000	2146619	825	J4				MP	D	V			0 a 0	0 a 0	1 a 0
53686	401	00:35:47.400000	00:00:16	2147444	16048	J2	FP	IDP		MP	D	V		EF	15 a 0	0 a 0	1 a 0
54087	225	00:36:03.500000	00:00:09	2163492	9015	J3	IP	FDP					10		15 a 0	0 a 0	1 a 0
54312	54	00:36:12.500000	00:00:02.200000	2172507	2176	J3	IP	FDP					2		15 a 0	0 a 0	1 a 0
54367	48	00:36:14.700000	00:00:01.900000	2174683	1936	J2				F	R				15 a 0	0 a 0	1 a 0
54415	479	00:36:16.600000	00:00:19.200000	2176619	19198	J3	FP	IDP		F	R			EF	30 a 0	0 a 0	1 a 0
54895	252	00:36:35.800000	00:00:10.100000	2195817	10114	J3	IP	FDP					10		30 a 0	0 a 0	1 a 0
55148	98	00:36:45.900000	00:00:03.900000	2205931	3948	J3	IP	FDP					2		30 a 0	0 a 0	1 a 0
55246	444	00:36:49.900000	00:00:17.800000	2209879	17791	J1	FP	IDP		F	R			ENF	30 a 15	0 a 0	1 a 0
55691	95	00:37:07.700000	00:00:03.800000	2227670	3834	J3	IP	FDP					1		30 a 15	0 a 0	1 a 0
55787	392	00:37:11.500000	00:00:15.700000	2231504	15681	J2	FP	IDP		F	D			EF	40 a 15	0 a 0	1 a 0
56179	240	00:37:27.200000	00:00:09.600000	2247185	9606	J3	IP	FDP					10		40 a 15	0 a 0	1 a 0
56419	90	00:37:36.800000	00:00:03.600000	2256791	3625	J3	IP	FDP					2		40 a 15	0 a 0	1 a 0
56510	929	00:37:40.400000	00:00:37.200000	2260416	37197	J1	FP		IDJ	F	D			EF	game	0 a 1	1 a 0
57440	203	00:38:17.600000	00:00:08.100000	2297613	8121	J1	IP		FDJ				10		0 a 0	0 a 1	1 a 0
57643	66	00:38:25.700000	00:00:02.700000	2305734	2676	J1	IP		FDJ				2		0 a 0	0 a 1	1 a 0
57710	21	00:38:28.400000	00:00:00.900000	2308410	859	J3				F	D				0 a 0	0 a 1	1 a 0
57731	36	00:38:29.300000	00:00:01.500000	2309269	1456	J2				MP	D	V			0 a 0	0 a 1	1 a 0
57768	14	00:38:30.700000	00:00:00.600000	2310725	575	J4				F	D				0 a 0	0 a 1	1 a 0
57782	37	00:38:31.300000	00:00:01.500000	2311300	1493	J2				MP	D	V			0 a 0	0 a 1	1 a 0
57819	488	00:38:32.800000	00:00:19.500000	2312793	19526	J4	FP	IDP		F	R			EF	15 a 0	0 a 1	1 a 0
58307	90	00:38:52.300000	00:00:03.600000	2332319	3606	J1	IP	FDP					1		15 a 0	0 a 1	1 a 0
58398	400	00:38:55.900000	00:00:16	2335925	16034	J4	FP	IDP		F	D			EF	30 a 0	0 a 1	1 a 0
58798	202	00:39:12	00:00:08.100000	2351959	8116	J1	IP	FDP					10		30 a 0	0 a 1	1 a 0
59001	74	00:39:20.100000	00:00:03	2360075	2986	J1	IP	FDP					2		30 a 0	0 a 1	1 a 0
59076	37	00:39:23.100000	00:00:01.500000	2363061	1513	J3				F	D				30 a 0	0 a 1	1 a 0
59114	32	00:39:24.600000	00:00:01.300000	2364574	1301	J1				F	R				30 a 0	0 a 1	1 a 0
59146	13	00:39:25.900000	00:00:00.600000	2365875	557	J3				F	D				30 a 0	0 a 1	1 a 0
59160	34	00:39:26.400000	00:00:01.400000	2366432	1388	J2				MP	D	V			30 a 0	0 a 1	1 a 0
59195	55	00:39:27.800000	00:00:02.200000	2367820	2200	J4				F	R	V			30 a 0	0 a 1	1 a 0
59250	634	00:39:30	00:00:25.400000	2370020	25396	J1	FP	IDP		F	D			ENF	30 a 15	0 a 1	1 a 0
59885	220	00:39:55.400000	00:00:08.800000	2395416	8800	J1	IP	FDP					10		30 a 15	0 a 1	1 a 0
60105	76	00:40:04.200000	00:00:03.100000	2404216	3052	J1	IP	FDP					2		30 a 15	0 a 1	1 a 0
60181	73	00:40:07.300000	00:00:02.900000	2407268	2934	J4				F	D				30 a 15	0 a 1	1 a 0
60255	507	00:40:10.200000	00:00:20.300000	2410202	20309	J1	FP	IDP		F	R			EF	30 a 30	0 a 1	1 a 0
60762	70	00:40:30.500000	00:00:02.800000	2430511	2837	J1	IP	FDP					1		30 a 30	0 a 1	1 a 0
60833	36	00:40:33.300000	00:00:01.500000	2433348	1475	J3				F	D				30 a 30	0 a 1	1 a 0
60870	56	00:40:34.800000	00:00:02.300000	2434823	2257	J1				F	D				30 a 30	0 a 1	1 a 0
60927	482	00:40:37.100000	00:00:19.300000	2437080	19284	J3	FP	IDP		F	D			ENF	40 a 30	0 a 1	1 a 0
61409	172	00:40:56.400000	00:00:06.900000	2456364	6916	J1	IP	FDP					10		40 a 30	0 a 1	1 a 0
61582	65	00:41:03.300000	00:00:02.600000	2463280	2604	J1	IP	FDP					2		40 a 30	0 a 1	1 a 0
61647	35	00:41:05.900000	00:00:01.400000	2465884	1403	J4				F	D				40 a 30	0 a 1	1 a 0
61682	21	00:41:07.300000	00:00:00.900000	2467287	878	J2				MP	D	V			40 a 30	0 a 1	1 a 0
61704	35	00:41:08.200000	00:00:01.400000	2468165	1410	J3				F	D				40 a 30	0 a 1	1 a 0
61739	582	00:41:09.600000	00:00:23.300000	2469575	23280	J2	FP	IDP		MP	D	V		EF	40 a 40	0 a 1	1 a 0
62321	48	00:41:32.900000	00:00:02	2492855	1956	J1	IP	FDP					1		40 a 40	0 a 1	1 a 0
62370	38	00:41:34.800000	00:00:01.500000	2494811	1530	J3				F	D				40 a 40	0 a 1	1 a 0
62408	36	00:41:36.300000	00:00:01.500000	2496341	1458	J1				F	D				40 a 40	0 a 1	1 a 0
62444	58	00:41:37.800000	00:00:02.300000	2497799	2342	J3				F	D				40 a 40	0 a 1	1 a 0
62503	999	00:41:40.100000	00:00:40	2500141	39968	J2	FP	IDP		MP	D	V		EF	40 a ad	0 a 1	1 a 0
63502	155	00:42:20.100000	00:00:06.200000	2540109	6218	J1	IP	FDP					10		40 a ad	0 a 1	1 a 0
63658	103	00:42:26.300000	00:00:04.100000	2546327	4120	J1	IP	FDP					2		40 a ad	0 a 1	1 a 0
63761	629	00:42:30.400000	00:00:25.200000	2550447	25189	J4	FP	IDP		F	D			ENF	40 a 40	0 a 1	1 a 0
64390	40	00:42:55.600000	00:00:01.600000	2575636	1621	J1	IP	FDP					1		40 a 40	0 a 1	1 a 0
64431	35	00:42:57.300000	00:00:01.400000	2577257	1411	J3				F	R				40 a 40	0 a 1	1 a 0
64466	44	00:42:58.700000	00:00:01.800000	2578668	1769	J2				MP		SM			40 a 40	0 a 1	1 a 0
64510	41	00:43:00.400000	00:00:01.700000	2580437	1678	J3				F	D				40 a 40	0 a 1	1 a 0
64552	81	00:43:02.100000	00:00:03.200000	2582115	3245	J1				F	D				40 a 40	0 a 1	1 a 0
64634	660	00:43:05.400000	00:00:26.400000	2585360	26435	J3	FP	IDP		F	R			ENF	ad a 40	0 a 1	1 a 0
65294	57	00:43:31.800000	00:00:02.300000	2611795	2286	J1	IP	FDP					1		ad a 40	0 a 1	1 a 0
65352	72	00:43:34.100000	00:00:02.900000	2614081	2917	J4				F	D				ad a 40	0 a 1	1 a 0
65424	1084	00:43:37	00:00:43.400000	2616998	43391	J1	FP		IDJ	F	R			W	game	1 a 1	1 a 0
66509	79	00:44:20.400000	00:00:03.200000	2660389	3191	J4	IP		FDJ				1		0 a 0	1 a 1	1 a 0
66589	38	00:44:23.600000	00:00:01.500000	2663580	1531	J1				F	D				0 a 0	1 a 1	1 a 0
66627	17	00:44:25.100000	00:00:00.700000	2665111	695	J4				F	R				0 a 0	1 a 1	1 a 0
66645	15	00:44:25.800000	00:00:00.600000	2665806	633	J1				F	D				0 a 0	1 a 1	1 a 0
66660	25	00:44:26.400000	00:00:01	2666439	1032	J3				MP	D	V			0 a 0	1 a 1	1 a 0
66686	26	00:44:27.500000	00:00:01	2667471	1043	J2				MP	D	V			0 a 0	1 a 1	1 a 0
66712	10	00:44:28.500000	00:00:00.400000	2668514	412	J4				F	D				0 a 0	1 a 1	1 a 0
66723	50	00:44:28.900000	00:00:02	2668926	2000	J2				MP	D	V			0 a 0	1 a 1	1 a 0
66773	498	00:44:30.900000	00:00:19.900000	2670926	19941	J3	FP	IDP		MP	D	V		EF	0 a 15	1 a 1	1 a 0
67271	300	00:44:50.900000	00:00:12	2690867	12019	J4	IP	FDP					10		0 a 15	1 a 1	1 a 0
67572	94	00:45:02.900000	00:00:03.800000	2702886	3766	J4	IP	FDP					2		0 a 15	1 a 1	1 a 0
67666	588	00:45:06.700000	00:00:23.500000	2706652	23526	J2	FP	IDP		F	R				15 a 15	1 a 1	1 a 0
68254	72	00:45:30.200000	00:00:02.900000	2730178	2907	J4	IP	FDP					1		15 a 15	1 a 1	1 a 0
68327	57	00:45:33.100000	00:00:02.300000	2733085	2304	J1				F	D				15 a 15	1 a 1	1 a 0
68384	584	00:45:35.400000	00:00:23.400000	2735389	23363	J3	FP	IDP		MP	D	V		EF	15 a 30	1 a 1	1 a 0
68968	362	00:45:58.800000	00:00:14.500000	2758752	14517	J4	IP	FDP					10		15 a 30	1 a 1	1 a 0
69331	58	00:46:13.300000	00:00:02.400000	2773269	2351	J4	IP	FDP					2		15 a 30	1 a 1	1 a 0
69390	55	00:46:15.600000	00:00:02.200000	2775620	2231	J2				F	R				15 a 30	1 a 1	1 a 0
69446	537	00:46:17.900000	00:00:21.500000	2777851	21514	J4	FP	IDP		F	R	V		EF	15 a 40	1 a 1	1 a 0
69984	55	00:46:39.400000	00:00:02.200000	2799365	2224	J4	IP	FDP					1		15 a 40	1 a 1	1 a 0
70039	58	00:46:41.600000	00:00:02.300000	2801589	2333	J1				F	R				15 a 40	1 a 1	1 a 0
70098	539	00:46:43.900000	00:00:21.600000	2803922	21578	J4	FP	IDP		F	R	V		W	30 a 40	1 a 1	1 a 0
70637	104	00:47:05.500000	00:00:04.200000	2825500	4195	J4	IP	FDP					1		30 a 40	1 a 1	1 a 0
70742	499	00:47:09.700000	00:00:20	2829695	19963	J2	FP	IDP		F	D			EF	40 a 40	1 a 1	1 a 0
71241	325	00:47:29.700000	00:00:13	2849658	13013	J4	IP	FDP					10		40 a 40	1 a 1	1 a 0
71566	49	00:47:42.700000	00:00:02	2862671	1976	J4	IP	FDP					2		40 a 40	1 a 1	1 a 0
71616	35	00:47:44.600000	00:00:01.400000	2864647	1419	J1				F	D				40 a 40	1 a 1	1 a 0
71651	10	00:47:46.100000	00:00:00.400000	2866066	409	J3				F	D				40 a 40	1 a 1	1 a 0
71661	34	00:47:46.500000	00:00:01.400000	2866475	1383	J2				MP	D	V			40 a 40	1 a 1	1 a 0
71696	62	00:47:47.900000	00:00:02.500000	2867858	2492	J3				F	D				40 a 40	1 a 1	1 a 0
71758	696	00:47:50.300000	00:00:27.800000	2870350	27842	J2	FP	IDP		MP		SM		W	40 a ad	1 a 1	1 a 0
72454	300	00:48:18.200000	00:00:12	2898192	12013	J4	IP	FDP					10		40 a ad	1 a 1	1 a 0
72755	72	00:48:30.200000	00:00:02.900000	2910205	2913	J4	IP	FDP					2		40 a ad	1 a 1	1 a 0
72827	17	00:48:33.100000	00:00:00.700000	2913118	687	J2				F	R				40 a ad	1 a 1	1 a 0
72845	51	00:48:33.800000	00:00:02.100000	2913805	2079	J3				MP	D	V			40 a ad	1 a 1	1 a 0
72897	625	00:48:35.900000	00:00:25	2915884	25020	J1	FP	IDP		F	R			ENF	40 a 40	1 a 1	1 a 0
73522	53	00:49:00.900000	00:00:02.100000	2940904	2141	J4	IP	FDP					1		40 a 40	1 a 1	1 a 0
73576	49	00:49:03	00:00:02	2943045	1970	J1				F	D				40 a 40	1 a 1	1 a 0
73625	496	00:49:05	00:00:19.900000	2945015	19865	J3	FP	IDP		MP	R	V		W	ad a 40	1 a 1	1 a 0
74122	127	00:49:24.900000	00:00:05.100000	2964880	5086	J4	IP	FDP					1		ad a 40	1 a 1	1 a 0
74249	32	00:49:30	00:00:01.300000	2969966	1295	J2				F	R				ad a 40	1 a 1	1 a 0
74281	548	00:49:31.300000	00:00:22	2971261	21951	J3	FP	IDP		MP	D	V		EF	40 a 40	1 a 1	1 a 0
74830	330	00:49:53.200000	00:00:13.200000	2993212	13213	J4	IP	FDP					10		40 a 40	1 a 1	1 a 0
75160	50	00:50:06.400000	00:00:02	3006425	2025	J4	IP	FDP					2		40 a 40	1 a 1	1 a 0
75211	23	00:50:08.400000	00:00:01	3008450	953	J1				F	D				40 a 40	1 a 1	1 a 0
75235	25	00:50:09.400000	00:00:01	3009403	1009	J4				F	R	V			40 a 40	1 a 1	1 a 0
75260	33	00:50:10.400000	00:00:01.400000	3010412	1356	J1				F	D				40 a 40	1 a 1	1 a 0
75294	699	00:50:11.800000	00:00:28	3011768	27997	J4	FP	IDP		MP	D	V		ENF	40 a ad	1 a 1	1 a 0
75994	365	00:50:39.800000	00:00:14.600000	3039765	14610	J4	IP	FDP					10		40 a ad	1 a 1	1 a 0
76359	61	00:50:54.400000	00:00:02.500000	3054375	2456	J4	IP	FDP					2		40 a ad	1 a 1	1 a 0
76420	47	00:50:56.800000	00:00:01.900000	3056831	1903	J2				F	R				40 a ad	1 a 1	1 a 0
76468	3030	00:50:58.700000	00:02:01.200000	3058734	121212	J3	FP		IDJ	MP	D	V		EF	game	2 a 1	1 a 0
79498	272	00:52:59.900000	00:00:10.900000	3179946	10907	J2	IP		FDJ				10		0 a 0	2 a 1	1 a 0
79771	57	00:53:10.900000	00:00:02.300000	3190853	2284	J2	IP		FDJ				2		0 a 0	2 a 1	1 a 0
79828	34	00:53:13.100000	00:00:01.400000	3193137	1383	J3				F	D				0 a 0	2 a 1	1 a 0
79863	55	00:53:14.500000	00:00:02.200000	3194520	2215	J2				F	D				0 a 0	2 a 1	1 a 0
79918	116	00:53:16.700000	00:00:04.700000	3196735	4651	J3				F	R				0 a 0	2 a 1	1 a 0
80034	51	00:53:21.400000	00:00:02.100000	3201386	2071	J1				F	D				0 a 0	2 a 1	1 a 0
80086	35	00:53:23.500000	00:00:01.400000	3203457	1439	J3				MP	D				0 a 0	2 a 1	1 a 0
80122	564	00:53:24.900000	00:00:22.600000	3204896	22575	J2	FP	IDP		F	D			EF	0 a 15	2 a 1	1 a 0
80686	83	00:53:47.500000	00:00:03.300000	3227471	3346	J2	IP	FDP					1		0 a 15	2 a 1	1 a 0
80770	35	00:53:50.800000	00:00:01.400000	3230817	1421	J4				F	D				0 a 15	2 a 1	1 a 0
80805	23	00:53:52.200000	00:00:01	3232238	952	J2				F	R				0 a 15	2 a 1	1 a 0
80829	68	00:53:53.200000	00:00:02.800000	3233190	2757	J4				F	R				0 a 15	2 a 1	1 a 0
80898	478	00:53:55.900000	00:00:19.100000	3235947	19143	J2	FP	IDP		F	R			ENF	0 a 30	2 a 1	1 a 0
81377	47	00:54:15.100000	00:00:01.900000	3255090	1881	J2	IP	FDP					1		0 a 30	2 a 1	1 a 0
81424	49	00:54:17	00:00:02	3256971	1968	J3				F	R				0 a 30	2 a 1	1 a 0
81473	38	00:54:18.900000	00:00:01.500000	3258939	1549	J2				F	R	V			0 a 30	2 a 1	1 a 0
81512	565	00:54:20.500000	00:00:22.600000	3260488	22639	J3	FP	IDP		F	D			EF	15 a 30	2 a 1	1 a 0
82078	200	00:54:43.100000	00:00:08	3283127	8016	J2	IP	FDP					10		15 a 30	2 a 1	1 a 0
82278	88	00:54:51.100000	00:00:03.500000	3291143	3524	J2	IP	FDP					2		15 a 30	2 a 1	1 a 0
82366	630	00:54:54.700000	00:00:25.200000	3294667	25217	J4	FP	IDP		F	D			ENF	30 a 30	2 a 1	1 a 0
82997	89	00:55:19.900000	00:00:03.600000	3319884	3597	J2	IP	FDP					1		30 a 30	2 a 1	1 a 0
83087	563	00:55:23.500000	00:00:22.500000	3323481	22533	J3	FP	IDP		F	D			EF	40 a 30	2 a 1	1 a 0
83650	562	00:55:46	00:00:22.500000	3346014	22512	J2	IP	FDP					l		40 a 30	2 a 1	1 a 0
84213	67	00:56:08.500000	00:00:02.700000	3368526	2692	J2	IP	FDP					1		40 a 30	2 a 1	1 a 0
84280	36	00:56:11.200000	00:00:01.500000	3371218	1459	J4				F	R				40 a 30	2 a 1	1 a 0
84316	39	00:56:12.700000	00:00:01.600000	3372677	1588	J2				F	R				40 a 30	2 a 1	1 a 0
84356	600	00:56:14.300000	00:00:24	3374265	24028	J3	FP	IDP		MP	D	V		W	40 a 40	2 a 1	1 a 0
84957	232	00:56:38.300000	00:00:09.300000	3398293	9317	J2	IP	FDP					10		40 a 40	2 a 1	1 a 0
85190	65	00:56:47.600000	00:00:02.600000	3407610	2619	J2	IP	FDP					2		40 a 40	2 a 1	1 a 0
85255	723	00:56:50.200000	00:00:28.900000	3410229	28924	J2	FP	IDP					20		40 a ad	2 a 1	1 a 0
85978	205	00:57:19.200000	00:00:08.200000	3439153	8216	J2	IP	FDP					10		40 a ad	2 a 1	1 a 0
86184	66	00:57:27.400000	00:00:02.700000	3447369	2676	J2	IP	FDP					2		40 a ad	2 a 1	1 a 0
86251	18	00:57:30	00:00:00.700000	3450045	745	J4				F	D				40 a ad	2 a 1	1 a 0
86269	34	00:57:30.800000	00:00:01.400000	3450790	1384	J1				MP	R	V			40 a ad	2 a 1	1 a 0
86304	22	00:57:32.200000	00:00:00.900000	3452174	909	J4				F	D				40 a ad	2 a 1	1 a 0
86327	52	00:57:33.100000	00:00:02.100000	3453083	2100	J2				F	R				40 a ad	2 a 1	1 a 0
86379	633	00:57:35.200000	00:00:25.400000	3455183	25350	J4	FP	IDP		F	R			ENF	40 a 40	2 a 1	1 a 0
87013	96	00:58:00.500000	00:00:03.900000	3480533	3879	J2	IP	FDP					1		40 a 40	2 a 1	1 a 0
87110	413	00:58:04.400000	00:00:16.500000	3484412	16522	J3	FP	IDP		F	D			EF	ad a 40	2 a 1	1 a 0
87523	67	00:58:20.900000	00:00:02.700000	3500934	2683	J2	IP	FDP					1		ad a 40	2 a 1	1 a 0
87590	34	00:58:23.600000	00:00:01.400000	3503617	1384	J4				F	D				ad a 40	2 a 1	1 a 0
87625	36	00:58:25	00:00:01.500000	3505001	1458	J2				F	R				ad a 40	2 a 1	1 a 0
87661	35	00:58:26.500000	00:00:01.400000	3506459	1439	J4				F	D				ad a 40	2 a 1	1 a 0
87697	16	00:58:27.900000	00:00:00.700000	3507898	650	J2				F	D				ad a 40	2 a 1	1 a 0
87713	23	00:58:28.500000	00:00:00.900000	3508548	924	J4				MP	D	V			ad a 40	2 a 1	1 a 0
87736	41	00:58:29.500000	00:00:01.600000	3509472	1645	J1				MP	R	V			ad a 40	2 a 1	1 a 0
87777	621	00:58:31.100000	00:00:24.900000	3511117	24854	J3	FP	IDP		MP	R	V		W	40 a 40	2 a 1	1 a 0
88399	58	00:58:56	00:00:02.300000	3535971	2324	J2	IP	FDP					1		40 a 40	2 a 1	1 a 0
88457	17	00:58:58.300000	00:00:00.700000	3538295	707	J3				F	D				40 a 40	2 a 1	1 a 0
88475	576	00:58:59	00:00:23	3539002	23049	J1	FP	IDP		MP	R	V		EF	40 a ad	2 a 1	1 a 0
89051	192	00:59:22.100000	00:00:07.700000	3562051	7715	J2	IP	FDP					10		40 a ad	2 a 1	1 a 0
89244	77	00:59:29.800000	00:00:03.100000	3569766	3084	J2	IP	FDP					2		40 a ad	2 a 1	1 a 0
89321	45	00:59:32.800000	00:00:01.800000	3572850	1827	J4				F	R				40 a ad	2 a 1	1 a 0
89366	749	00:59:34.700000	00:00:30	3574677	29992	J2	FP		IDJ	F	R			EF	game	2 a 2	1 a 0
90116	55	00:00:04.700000	00:00:02.200000	3604669	2202	J3	IP		FDJ				1		0 a 0	2 a 2	1 a 0
90171	28	00:00:06.900000	00:00:01.100000	3606871	1142	J1				F	D				0 a 0	2 a 2	1 a 0
90200	492	00:00:08	00:00:19.700000	3608013	19695	J4	FP	IDP		MP	R	V		EF	0 a 15	2 a 2	1 a 0
90692	59	00:00:27.700000	00:00:02.400000	3627708	2394	J3	IP	FDP					1		0 a 15	2 a 2	1 a 0
90752	43	00:00:30.100000	00:00:01.800000	3630102	1758	J2				F	R				0 a 15	2 a 2	1 a 0
90796	430	00:00:31.900000	00:00:17.200000	3631860	17221	J4	FP	IDP		MP	D	V		W	15 a 15	2 a 2	1 a 0
91227	282	00:00:49.100000	00:00:11.300000	3649081	11316	J3	IP	FDP					10		15 a 15	2 a 2	1 a 0
91509	61	00:01:00.400000	00:00:02.400000	3660397	2441	J3	IP	FDP					2		15 a 15	2 a 2	1 a 0
91570	34	00:01:02.800000	00:00:01.400000	3662838	1364	J1				F	R				15 a 15	2 a 2	1 a 0
91605	46	00:01:04.200000	00:00:01.800000	3664202	1845	J4				MP	R	V			15 a 15	2 a 2	1 a 0
91651	514	00:01:06	00:00:20.600000	3666047	20569	J2	FP	IDP		MP	D			W	15 a 30	2 a 2	1 a 0
92165	58	00:01:26.600000	00:00:02.300000	3686616	2348	J3	IP	FDP					1		15 a 30	2 a 2	1 a 0
92224	47	00:01:29	00:00:01.900000	3688964	1895	J2				F	R				15 a 30	2 a 2	1 a 0
92271	428	00:01:30.900000	00:00:17.100000	3690859	17149	J4	FP	IDP		MP	R	V		W	30 a 30	2 a 2	1 a 0
92700	48	00:01:48	00:00:01.900000	3708008	1939	J3	IP	FDP					1		30 a 30	2 a 2	1 a 0
92748	51	00:01:49.900000	00:00:02.100000	3709947	2053	J1				F	R				30 a 30	2 a 2	1 a 0
92800	491	00:01:52	00:00:19.700000	3712000	19657	J4	FP	IDP		MP	D	V		ENF	30 a 40	2 a 2	1 a 0
93291	47	00:02:11.700000	00:00:01.900000	3731657	1913	J3	IP	FDP					1		30 a 40	2 a 2	1 a 0
93339	47	00:02:13.600000	00:00:01.900000	3733570	1901	J2				F	D				30 a 40	2 a 2	1 a 0
93386	36	00:02:15.500000	00:00:01.500000	3735471	1475	J3				F	D				30 a 40	2 a 2	1 a 0
93423	12	00:02:16.900000	00:00:00.500000	3736946	504	J2				F	R				30 a 40	2 a 2	1 a 0
93436	31	00:02:17.400000	00:00:01.300000	3737450	1274	J3				F	D				30 a 40	2 a 2	1 a 0
93468	59	00:02:18.700000	00:00:02.400000	3738724	2361	J2				F	R				30 a 40	2 a 2	1 a 0
93527	111	00:02:21.100000	00:00:04.500000	3741085	4451	J3				F	R				30 a 40	2 a 2	1 a 0
93638	42	00:02:25.500000	00:00:01.700000	3745536	1699	J2				F	D				30 a 40	2 a 2	1 a 0
93680	38	00:02:27.200000	00:00:01.500000	3747235	1533	J3				F	D				30 a 40	2 a 2	1 a 0
93719	36	00:02:28.800000	00:00:01.400000	3748768	1440	J2				F	R				30 a 40	2 a 2	1 a 0
93755	36	00:02:30.200000	00:00:01.500000	3750208	1456	J3				F	D				30 a 40	2 a 2	1 a 0
93791	37	00:02:31.700000	00:00:01.500000	3751664	1495	J2				F	R				30 a 40	2 a 2	1 a 0
93828	34	00:02:33.200000	00:00:01.400000	3753159	1367	J3				F	D				30 a 40	2 a 2	1 a 0
93863	48	00:02:34.500000	00:00:02	3754526	1958	J2				F	R				30 a 40	2 a 2	1 a 0
93912	34	00:02:36.500000	00:00:01.400000	3756484	1383	J3				F	D				30 a 40	2 a 2	1 a 0
93946	58	00:02:37.900000	00:00:02.400000	3757867	2351	J2				F	R				30 a 40	2 a 2	1 a 0
94005	2219	00:02:40.200000	00:01:28.800000	3760218	88765	J3	FP		IDJ	F	R			EF	game	3 a 2	1 a 0
96224	217	00:04:09	00:00:08.700000	3848983	8712	J1	IP		FDJ				10		0 a 0	3 a 2	1 a 0
96442	80	00:04:17.700000	00:00:03.200000	3857695	3203	J1	IP		FDJ				2		0 a 0	3 a 2	1 a 0
96522	438	00:04:20.900000	00:00:17.500000	3860898	17538	J3	FP	IDP		F	D			ENF	15 a 0	3 a 2	1 a 0
96960	71	00:04:38.400000	00:00:02.800000	3878436	2847	J1	IP	FDP					1		15 a 0	3 a 2	1 a 0
97032	35	00:04:41.300000	00:00:01.400000	3881283	1439	J4				F	D				15 a 0	3 a 2	1 a 0
97068	53	00:04:42.700000	00:00:02.200000	3882722	2156	J1				F	R				15 a 0	3 a 2	1 a 0
97121	484	00:04:44.900000	00:00:19.400000	3884878	19391	J4	FP	IDP		F	D			EF	30 a 0	3 a 2	1 a 0
97606	87	00:05:04.300000	00:00:03.500000	3904269	3507	J1	IP	FDP					1		30 a 0	3 a 2	1 a 0
97694	425	00:05:07.800000	00:00:17	3907776	17003	J3	FP	IDP		F	D			EF	40 a 0	3 a 2	1 a 0
98119	107	00:05:24.800000	00:00:04.300000	3924779	4313	J1	IP	FDP					1		40 a 0	3 a 2	1 a 0
98227	733	00:05:29.100000	00:00:29.300000	3929092	29331	J4	FP		IDJ	F	D			EF	game	4 a 2	1 a 0
98960	67	00:05:58.400000	00:00:02.700000	3958423	2713	J4	IP		FDJ				1		0 a 0	4 a 2	1 a 0
99028	13	00:06:01.100000	00:00:00.500000	3961136	544	J1				F	D				0 a 0	4 a 2	1 a 0
99042	11	00:06:01.700000	00:00:00.500000	3961680	470	J3				MP	R	V			0 a 0	4 a 2	1 a 0
99053	60	00:06:02.100000	00:00:02.400000	3962150	2434	J2				MP	R	V			0 a 0	4 a 2	1 a 0
99114	537	00:06:04.600000	00:00:21.500000	3964584	21503	J3	FP	IDP		MP	D	V		W	15 a 0	4 a 2	1 a 0
99652	212	00:06:26.100000	00:00:08.500000	3986087	8513	J4	IP	FDP					10		15 a 0	4 a 2	1 a 0
99865	137	00:06:34.600000	00:00:05.500000	3994600	5505	J4	IP	FDP					2		15 a 0	4 a 2	1 a 0
100002	527	00:06:40.100000	00:00:21.100000	4000105	21108	J2	FP	IDP		F	R			ENF	30 a 0	4 a 2	1 a 0
100530	50	00:07:01.200000	00:00:02	4021213	2028	J4	IP	FDP					1		30 a 0	4 a 2	1 a 0
100581	27	00:07:03.200000	00:00:01.100000	4023241	1092	J1				F	R				30 a 0	4 a 2	1 a 0
100608	22	00:07:04.300000	00:00:00.900000	4024333	903	J3				MP	R	V			30 a 0	4 a 2	1 a 0
100630	32	00:07:05.200000	00:00:01.300000	4025236	1290	J2				MP	D				30 a 0	4 a 2	1 a 0
100663	56	00:07:06.500000	00:00:02.200000	4026526	2241	J4				F	R				30 a 0	4 a 2	1 a 0
100719	50	00:07:08.800000	00:00:02	4028767	2012	J1				F	D				30 a 0	4 a 2	1 a 0
100769	37	00:07:10.800000	00:00:01.500000	4030779	1503	J4				F	D				30 a 0	4 a 2	1 a 0
100807	52	00:07:12.300000	00:00:02.100000	4032282	2108	J1				F	D				30 a 0	4 a 2	1 a 0
100859	618	00:07:14.400000	00:00:24.800000	4034390	24755	J4	FP	IDP		F	D			ENF	30 a 15	4 a 2	1 a 0
101478	332	00:07:39.100000	00:00:13.300000	4059145	13311	J4	IP	FDP					10		30 a 15	4 a 2	1 a 0
101811	75	00:07:52.500000	00:00:03	4072456	3034	J4	IP	FDP					2		30 a 15	4 a 2	1 a 0
101887	33	00:07:55.500000	00:00:01.300000	4075490	1346	J2				F	R				30 a 15	4 a 2	1 a 0
101920	22	00:07:56.800000	00:00:00.900000	4076836	916	J4				F	D				30 a 15	4 a 2	1 a 0
101943	14	00:07:57.800000	00:00:00.600000	4077752	596	J1				F	R				30 a 15	4 a 2	1 a 0
101958	37	00:07:58.300000	00:00:01.500000	4078348	1514	J3				MP	D	V			30 a 15	4 a 2	1 a 0
101996	8	00:07:59.900000	00:00:00.300000	4079862	336	J2				F	D				30 a 15	4 a 2	1 a 0
102004	54	00:08:00.200000	00:00:02.200000	4080198	2178	J3				MP	R	V			30 a 15	4 a 2	1 a 0
102059	620	00:08:02.400000	00:00:24.800000	4082376	24835	J2	FP	IDP		F	D	V		EF	40 a 15	4 a 2	1 a 0
102680	70	00:08:27.200000	00:00:02.800000	4107211	2819	J4	IP	FDP					1		40 a 15	4 a 2	1 a 0
102750	41	00:08:30	00:00:01.700000	4110030	1650	J1				F	R				40 a 15	4 a 2	1 a 0
102792	562	00:08:31.700000	00:00:22.500000	4111680	22507	J4	FP	IDP		F	D			ENF	40 a 30	4 a 2	1 a 0
103354	320	00:08:54.200000	00:00:12.800000	4134187	12813	J4	IP	FDP					10		40 a 30	4 a 2	1 a 0
103675	62	00:09:07	00:00:02.500000	4147000	2509	J4	IP	FDP					2		40 a 30	4 a 2	1 a 0
103737	40	00:09:09.500000	00:00:01.600000	4149509	1604	J2				F	D				40 a 30	4 a 2	1 a 0
103777	1259	00:09:11.100000	00:00:50.400000	4151113	50371	J3	FP	IDP		MP	D	V		EF	40 a 40	4 a 2	1 a 0
105037	402	00:10:01.500000	00:00:16.100000	4201484	16111	J4	IP	FDP					10		40 a 40	4 a 2	1 a 0
105439	81	00:10:17.600000	00:00:03.300000	4217595	3273	J4	IP	FDP					2		40 a 40	4 a 2	1 a 0
105521	555	00:10:20.900000	00:00:22.200000	4220868	22218	J1	FP	IDP		F	R			ENF	ad a 40	4 a 2	1 a 0
106077	322	00:10:43.100000	00:00:12.900000	4243086	12915	J4	IP	FDP					10		ad a 40	4 a 2	1 a 0
106400	99	00:10:56	00:00:04	4256001	3963	J4	IP	FDP					2		ad a 40	4 a 2	1 a 0
106499	2248	00:11:00	00:01:29.900000	4259964	89921	J2	FP		IDJ	F	D			ENF	game	4 a 3	1 a 0
108747	55	00:12:29.900000	00:00:02.200000	4349885	2217	J2	IP		FDJ				1		0 a 0	4 a 3	1 a 0
108802	57	00:12:32.100000	00:00:02.300000	4352102	2293	J3				F	D				0 a 0	4 a 3	1 a 0
108859	412	00:12:34.400000	00:00:16.500000	4354395	16498	J1	FP	IDP		MP	R	V		W	15 a 0	4 a 3	1 a 0
109272	49	00:12:50.900000	00:00:02	4370893	1967	J2	IP	FDP					1		15 a 0	4 a 3	1 a 0
109321	35	00:12:52.900000	00:00:01.400000	4372860	1404	J4				F	D				15 a 0	4 a 3	1 a 0
109356	49	00:12:54.300000	00:00:02	4374264	1973	J2				F	R				15 a 0	4 a 3	1 a 0
109405	494	00:12:56.200000	00:00:19.800000	4376237	19788	J4	FP	IDP		F	R			EF	30 a 0	4 a 3	1 a 0
109900	79	00:13:16	00:00:03.200000	4396025	3190	J2	IP	FDP					1		30 a 0	4 a 3	1 a 0
109980	37	00:13:19.200000	00:00:01.500000	4399215	1515	J3				F	D				30 a 0	4 a 3	1 a 0
110018	34	00:13:20.700000	00:00:01.400000	4400730	1367	J2				F	D				30 a 0	4 a 3	1 a 0
110052	36	00:13:22.100000	00:00:01.500000	4402097	1477	J3				F	D				30 a 0	4 a 3	1 a 0
110089	58	00:13:23.600000	00:00:02.300000	4403574	2323	J2				F	R				30 a 0	4 a 3	1 a 0
110147	551	00:13:25.900000	00:00:22.100000	4405897	22069	J3	FP	IDP		F	D			EF	40 a 0	4 a 3	1 a 0
110699	195	00:13:48	00:00:07.800000	4427966	7816	J2	IP	FDP					10		40 a 0	4 a 3	1 a 0
110894	78	00:13:55.800000	00:00:03.100000	4435782	3137	J2	IP	FDP					2		40 a 0	4 a 3	1 a 0
110972	91	00:13:58.900000	00:00:03.700000	4438919	3656	J4				F	D				40 a 0	4 a 3	1 a 0
111064	474	00:14:02.600000	00:00:19	4442575	18996	J2	FP	IDP		F	R			EF	40 a 15	4 a 3	1 a 0
111539	218	00:14:21.600000	00:00:08.700000	4461571	8720	J2	IP	FDP					10		40 a 15	4 a 3	1 a 0
111757	68	00:14:30.300000	00:00:02.700000	4470291	2749	J2	IP	FDP					2		40 a 15	4 a 3	1 a 0
111826	75	00:14:33	00:00:03	4473040	3030	J3				F	R				40 a 15	4 a 3	1 a 0
111901	809	00:14:36.100000	00:00:32.400000	4476070	32367	J2	FP		IDJ	F	D			W	game	5 a 3	1 a 0
112710	47	00:15:08.400000	00:00:01.900000	4508437	1901	J3	IP		FDJ				1		0 a 0	5 a 3	1 a 0
112758	367	00:15:10.300000	00:00:14.700000	4510338	14719	J1	FP	IDP		F	R			EF	15 a 0	5 a 3	1 a 0
113126	249	00:15:25.100000	00:00:10	4525057	9997	J3	IP	FDP					10		15 a 0	5 a 3	1 a 0
113376	93	00:15:35.100000	00:00:03.800000	4535054	3751	J3	IP	FDP					2		15 a 0	5 a 3	1 a 0
113470	378	00:15:38.800000	00:00:15.200000	4538805	15154	J2	FP	IDP		F	D			EF	30 a 0	5 a 3	1 a 0
113848	132	00:15:54	00:00:05.300000	4553959	5302	J3	IP	FDP					1		30 a 0	5 a 3	1 a 0
113981	389	00:15:59.300000	00:00:15.600000	4559261	15591	J1	FP	IDP		F	R			EF	40 a 0	5 a 3	1 a 0
114371	277	00:16:14.900000	00:00:11.100000	4574852	11112	J3	IP	FDP					10		40 a 0	5 a 3	1 a 0
114649	92	00:16:26	00:00:03.700000	4585964	3713	J3	IP	FDP					2		40 a 0	5 a 3	1 a 0
114741	1875	00:16:29.700000	00:01:15	4589677	75033	J2	FP		IDJ	F	D			ENF	game	5 a 4	1 a 0
116617	194	00:17:44.700000	00:00:07.800000	4664710	7784	J1	IP		FDJ				1		0 a 0	5 a 4	1 a 0
116812	53	00:17:52.500000	00:00:02.100000	4672494	2120	J3				F	D				0 a 0	5 a 4	1 a 0
116865	360	00:17:54.600000	00:00:14.400000	4674614	14408	J2	FP	IDP		MP	D	V		EF	0 a 15	5 a 4	1 a 0
117225	116	00:18:09	00:00:04.700000	4689022	4651	J1	IP	FDP					1		0 a 15	5 a 4	1 a 0
117341	476	00:18:13.700000	00:00:19.100000	4693673	19051	J4	FP	IDP		F	D			EF	15 a 15	5 a 4	1 a 0
117818	79	00:18:32.700000	00:00:03.200000	4712724	3180	J1	IP	FDP					1		15 a 15	5 a 4	1 a 0
117897	457	00:18:35.900000	00:00:18.300000	4715904	18312	J1	FP	IDP					1	W	30 a 15	5 a 4	1 a 0
118355	190	00:18:54.200000	00:00:07.600000	4734216	7617	J1	IP	FDP					10		30 a 15	5 a 4	1 a 0
118545	67	00:19:01.800000	00:00:02.700000	4741833	2709	J1	IP	FDP					2		30 a 15	5 a 4	1 a 0
118613	38	00:19:04.500000	00:00:01.600000	4744542	1552	J4				F	D				30 a 15	5 a 4	1 a 0
118652	54	00:19:06.100000	00:00:02.200000	4746094	2161	J1				F	R				30 a 15	5 a 4	1 a 0
118706	555	00:19:08.300000	00:00:22.200000	4748255	22211	J4	FP	IDP		F	D			EF	40 a 15	5 a 4	1 a 0
119261	155	00:19:30.500000	00:00:06.200000	4770466	6212	J1	IP	FDP					10		40 a 15	5 a 4	1 a 0
119416	56	00:19:36.700000	00:00:02.200000	4776678	2241	J1	IP	FDP					2		40 a 15	5 a 4	1 a 0
119472	51	00:19:38.900000	00:00:02	4778919	2049	J3				F	D				40 a 15	5 a 4	1 a 0
119524	679	00:19:41	00:00:27.200000	4780968	27182	J1	FP	IDP		F	D			EF	40 a 30	5 a 4	1 a 0
120203	172	00:20:08.100000	00:00:06.900000	4808150	6912	J1	IP	FDP					10		40 a 30	5 a 4	1 a 0
120376	45	00:20:15.100000	00:00:01.800000	4815062	1813	J1	IP	FDP					2		40 a 30	5 a 4	1 a 0
120421	31	00:20:16.900000	00:00:01.300000	4816875	1267	J4				F	D				40 a 30	5 a 4	1 a 0
120453	26	00:20:18.100000	00:00:01	4818142	1048	J1				F	D				40 a 30	5 a 4	1 a 0
120479	64	00:20:19.200000	00:00:02.600000	4819190	2583	J4				MP	R				40 a 30	5 a 4	1 a 0
120544		00:20:21.800000		4821773		J2	FP			MP	D			W	game	6 a 4	2 a 0
MATCH 3
191	133	00:00:07.600000	00:00:05.400000	7645	5358	J2	IP						1		0 a 0	0 a 0
325	41	00:00:13	00:00:01.700000	13003	1655	J3				F	D				0 a 0	0 a 0
366	37	00:00:14.700000	00:00:01.500000	14658	1491	J2				F	R				0 a 0	0 a 0
403	22	00:00:16.100000	00:00:00.900000	16149	881	J3				F	D				0 a 0	0 a 0
425	50	00:00:17	00:00:02	17030	2017	J2				F	D				0 a 0	0 a 0
476	493	00:00:19	00:00:19.800000	19047	19758	J4	FP	IDP		MP	R	V		W	0 a 15	0 a 0
970	62	00:00:38.800000	00:00:02.500000	38805	2495	J2	IP	FDP					1		0 a 15	0 a 0
1032	490	00:00:41.300000	00:00:19.600000	41300	19604	J4	FP	IDP		F	D			EF	15 a 15	0 a 0
1522	61	00:01:00.900000	00:00:02.400000	60904	2447	J2	IP	FDP					1		15 a 15	0 a 0
1583	35	00:01:03.400000	00:00:01.400000	63351	1416	J3				F	R				15 a 15	0 a 0
1619	25	00:01:04.800000	00:00:01	64767	1010	J2				F	D				15 a 15	0 a 0
1644	36	00:01:05.800000	00:00:01.500000	65777	1473	J3				F	D				15 a 15	0 a 0
1681	39	00:01:07.200000	00:00:01.600000	67250	1583	J2				F	D				15 a 15	0 a 0
1720	38	00:01:08.800000	00:00:01.500000	68833	1528	J3				F	D				15 a 15	0 a 0
1759	34	00:01:10.400000	00:00:01.400000	70361	1399	J2				F	D				15 a 15	0 a 0
1794	16	00:01:11.800000	00:00:00.700000	71760	657	J3				F	D				15 a 15	0 a 0
1810	44	00:01:12.400000	00:00:01.800000	72417	1795					F	D				15 a 15	0 a 0
1855	531	00:01:14.200000	00:00:21.300000	74212	21278	J4	FP	IDP		MP	D	V		EF	30 a 15	0 a 0
2387	265	00:01:35.500000	00:00:10.600000	95490	10618	J2	IP	FDP					10		30 a 15	0 a 0
2652	71	00:01:46.100000	00:00:02.900000	106108	2863	J2	IP	FDP					2		30 a 15	0 a 0
2724	538	00:01:49	00:00:21.500000	108971	21533	J2	FP	IDP					20		30 a 30	0 a 0
3262	55	00:02:10.500000	00:00:02.200000	130504	2233	J2	IP	FDP					1		30 a 30	0 a 0
3318	40	00:02:12.700000	00:00:01.600000	132737	1603	J3				F	D				30 a 30	0 a 0
3358	61	00:02:14.300000	00:00:02.500000	134340	2476	J2				F	D				30 a 30	0 a 0
3420	536	00:02:16.800000	00:00:21.500000	136816	21471	J3	FP	IDP		F	D			ENF	40 a 30	0 a 0
3957	63	00:02:38.300000	00:00:02.600000	158287	2554	J2	IP	FDP					1		40 a 30	0 a 0
4021	104	00:02:40.800000	00:00:04.200000	160841	4195	J4				F	R				40 a 30	0 a 0
4125	1406	00:02:45	00:00:56.200000	165036	56248	J2	FP		IDJ	F	D			W	game	1 a 0
5532	92	00:03:41.300000	00:00:03.700000	221284	3698	J4	IP		FDJ				1		0 a 0	1 a 0
5624	400	00:03:45	00:00:16	224982	16003	J1	FP	IDP		F	R			EF	15 a 0	1 a 0
6024	60	00:04:01	00:00:02.400000	240985	2417	J4	IP	FDP					1		15 a 0	1 a 0
6085	13	00:04:03.400000	00:00:00.500000	243402	544	J2				F	R				15 a 0	1 a 0
6098	21	00:04:03.900000	00:00:00.800000	243946	846	J3				MP	R	V			15 a 0	1 a 0
6119	15	00:04:04.800000	00:00:00.600000	244792	637	J1				F	R				15 a 0	1 a 0
6135	27	00:04:05.400000	00:00:01.100000	245429	1104	J3				MP	R	V			15 a 0	1 a 0
6163	32	00:04:06.500000	00:00:01.300000	246533	1303	J2				F	R				15 a 0	1 a 0
6195	555	00:04:07.800000	00:00:22.200000	247836	22236	J4	FP	IDP		MP	R	V		ENF	15 a 15	1 a 0
6751	57	00:04:30.100000	00:00:02.300000	270072	2318	J4	IP	FDP					1		15 a 15	1 a 0
6809	12	00:04:32.400000	00:00:00.500000	272390	516	J1				F	R				15 a 15	1 a 0
6822	27	00:04:32.900000	00:00:01.100000	272906	1091	J3				MP	R	V			15 a 15	1 a 0
6849	24	00:04:34	00:00:01	273997	988	J2				MP	D	V			15 a 15	1 a 0
6874	49	00:04:35	00:00:02	274985	1981	J4				F	D	V			15 a 15	1 a 0
6924	501	00:04:37	00:00:20.100000	276966	20075	J1	FP	IDP		F	R			EF	30 a 15	1 a 0
7426	290	00:04:57	00:00:11.600000	297041	11612	J4	IP	FDP					10		30 a 15	1 a 0
7716	102	00:05:08.700000	00:00:04.100000	308653	4094	J4	IP	FDP					2		30 a 15	1 a 0
7818	567	00:05:12.700000	00:00:22.700000	312747	22709	J2	FP	IDP		F	R			EF	40 a 15	1 a 0
8386	61	00:05:35.500000	00:00:02.500000	335456	2457	J4	IP	FDP					1		40 a 15	1 a 0
8447	716	00:05:37.900000	00:00:28.600000	337913	28649	J4	FP		IDJ				1	W	game	1 a 1
9164	182	00:06:06.600000	00:00:07.300000	366562	7314	J1	IP		FDJ				10		0 a 0	1 a 1
9346	56	00:06:13.900000	00:00:02.300000	373876	2266	J1	IP		FDJ				2		0 a 0	1 a 1
9403	384	00:06:16.100000	00:00:15.400000	376142	15376	J1	FP	IDP					20		0 a 15	1 a 1
9787	190	00:06:31.500000	00:00:07.600000	391518	7616	J1	IP	FDP					10		0 a 15	1 a 1
9978	84	00:06:39.100000	00:00:03.400000	399134	3368	J1	IP	FDP					2		0 a 15	1 a 1
10062	401	00:06:42.500000	00:00:16	402502	16045	J4	FP	IDP		F	D			ENF	15 a 15	1 a 1
10463	267	00:06:58.500000	00:00:10.700000	418547	10717	J1	IP	FDP					10		15 a 15	1 a 1
10731	55	00:07:09.300000	00:00:02.200000	429264	2230	J1	IP	FDP					2		15 a 15	1 a 1
10787	45	00:07:11.500000	00:00:01.800000	431494	1806	J3				F	D				15 a 15	1 a 1
10832	59	00:07:13.300000	00:00:02.400000	433300	2399	J1				F	D				15 a 15	1 a 1
10892	488	00:07:15.700000	00:00:19.500000	435699	19549	J3	FP	IDP		F	D			ENF	30 a 15	1 a 1
11381	247	00:07:35.200000	00:00:09.900000	455248	9914	J1	IP	FDP					10		30 a 15	1 a 1
11629	60	00:07:45.200000	00:00:02.400000	465162	2430		IP	FDP					2		30 a 15	1 a 1
11689	73	00:07:47.600000	00:00:02.900000	467592	2931	J4				F	R				30 a 15	1 a 1
11763	478	00:07:50.500000	00:00:19.100000	470523	19139	J1	FP	IDP		F	R			W	40 a 15	1 a 1
12241	66	00:08:09.700000	00:00:02.700000	489662	2663	J1	IP	FDP					1		40 a 15	1 a 1
12308	46	00:08:12.300000	00:00:01.900000	492325	1875	J3				F	R				40 a 15	1 a 1
12355	621	00:08:14.200000	00:00:24.900000	494200	24856	J1	FP	IDP		F	D			EF	40 a 30	1 a 1
12976	71	00:08:39.100000	00:00:02.800000	519056	2845	J1	IP	FDP					1		40 a 30	1 a 1
13047	37	00:08:41.900000	00:00:01.500000	521901	1487	J4				F	R				40 a 30	1 a 1
13084	24	00:08:43.400000	00:00:01	523388	989	J1				F	R				40 a 30	1 a 1
13109	45	00:08:44.400000	00:00:01.800000	524377	1824	J4				F	D				40 a 30	1 a 1
13155	20	00:08:46.200000	00:00:00.800000	526201	806	J2				MP	R	V			40 a 30	1 a 1
13175	9	00:08:47	00:00:00.400000	527007	361	J4				F	D				40 a 30	1 a 1
13184	41	00:08:47.400000	00:00:01.700000	527368	1678	J2				MP	R	V			40 a 30	1 a 1
13226	2296	00:08:49	00:01:31.800000	529046	91849	J3	FP		IDJ	MP	D	V		EF	game	2 a 1
15522	100	00:10:20.900000	00:00:04	620895	4000	J3	IP		FDJ				1		0 a 0	2 a 1
15622	493	00:10:24.900000	00:00:19.800000	624895	19757	J1	FP	IDP		F	D			EF	15 a 0	2 a 1
16116	76	00:10:44.700000	00:00:03.100000	644652	3076	J3	IP	FDP					1		15 a 0	2 a 1
16193	406	00:10:47.700000	00:00:16.300000	647728	16274	J2	FP	IDP		F	D			EF	30 a 0	2 a 1
16600	78	00:11:04	00:00:03.100000	664002	3127	J3	IP	FDP					1		30 a 0	2 a 1
16678	39	00:11:07.100000	00:00:01.600000	667129	1566	J1				F	D				30 a 0	2 a 1
16717	35	00:11:08.700000	00:00:01.400000	668695	1437	J3				F	D				30 a 0	2 a 1
16753	37	00:11:10.100000	00:00:01.500000	670132	1512	J1				F	D				30 a 0	2 a 1
16791	60	00:11:11.600000	00:00:02.400000	671644	2402	J3				F	D				30 a 0	2 a 1
16851	508	00:11:14	00:00:20.300000	674046	20321	J1	FP	IDP		F	D			ENF	40 a 0	2 a 1
17359	50	00:11:34.400000	00:00:02	694367	2037	J3	IP	FDP					1		40 a 0	2 a 1
17410	26	00:11:36.400000	00:00:01.100000	696404	1074	J2				F	R				40 a 0	2 a 1
17436	28	00:11:37.500000	00:00:01.100000	697478	1130	J4				MP	R	V			40 a 0	2 a 1
17465	9	00:11:38.600000	00:00:00.400000	698608	381	J1				F	D				40 a 0	2 a 1
17474	66	00:11:39	00:00:02.700000	698989	2675	J4				MP	R	V			40 a 0	2 a 1
17541	690	00:11:41.700000	00:00:27.600000	701664	27634	J1	FP		IDJ	F	R			EF	game	2 a 2
18232	95	00:12:09.300000	00:00:03.800000	729298	3800	J2	IP		FDJ				1		0 a 0	2 a 2
18327	89	00:12:13.100000	00:00:03.600000	733098	3560	J3				F	R				0 a 0	2 a 2
18416	432	00:12:16.700000	00:00:17.300000	736658	17291	J2	FP	IDP		F	D			W	15 a 0	2 a 2
18848	305	00:12:33.900000	00:00:12.200000	753949	12214	J2	IP	FDP					10		15 a 0	2 a 2
19154	55	00:12:46.200000	00:00:02.200000	766163	2209	J2	IP	FDP					2		15 a 0	2 a 2
19209	495	00:12:48.400000	00:00:19.800000	768372	19816	J4	FP	IDP		F	R			EF	30 a 0	2 a 2
19704	247	00:13:08.200000	00:00:09.900000	788188	9914	J2	IP	FDP					10		30 a 0	2 a 2
19952	79	00:13:18.100000	00:00:03.200000	798102	3195	J2	IP	FDP					2		30 a 0	2 a 2
20032	52	00:13:21.300000	00:00:02.100000	801297	2083	J3				F	R				30 a 0	2 a 2
20084	43	00:13:23.400000	00:00:01.700000	803380	1721	J2				F					30 a 0	2 a 2
20127	670	00:13:25.100000	00:00:26.800000	805101	26815	J3	FP	IDP		MP	D	V		EF	40 a 0	2 a 2
20797	62	00:13:51.900000	00:00:02.500000	831916	2516	J2	IP	FDP					1		40 a 0	2 a 2
20860	60	00:13:54.400000	00:00:02.400000	834432	2426	J4				F	R				40 a 0	2 a 2
20921	449	00:13:56.900000	00:00:18	836858	17990	J1	FP	IDP		MP		S		ENF	40 a 15	2 a 2
21371	117	00:14:14.800000	00:00:04.700000	854848	4685	J2	IP	FDP					1		40 a 15	2 a 2
21488	2301	00:14:19.500000	00:01:32.100000	859533	92057	J3	FP		IDJ	F	D			EF	game	3 a 2
23789	325	00:15:51.600000	00:00:13	951590	13014	J4	IP		FDJ				10		0 a 0	3 a 2
24115	66	00:16:04.600000	00:00:02.600000	964604	2643	J4	IP		FDJ				2		0 a 0	3 a 2
24181	44	00:16:07.200000	00:00:01.800000	967247	1770	J1				F	R				0 a 0	3 a 2
24225	24	00:16:09	00:00:01	969017	988	J4				F	D				0 a 0	3 a 2
24250	53	00:16:10	00:00:02.100000	970005	2126	J2				MP	D	V			0 a 0	3 a 2
24303	558	00:16:12.100000	00:00:22.300000	972131	22343	J3	FP	IDP		MP	D	V		W	15 a 0	3 a 2
24861	103	00:16:34.500000	00:00:04.200000	994474	4156	J4	IP	FDP					1		15 a 0	3 a 2
24965	491	00:16:38.600000	00:00:19.600000	998630	19647	J2	FP	IDP		F	R			EF	30 a 0	3 a 2
25456	362	00:16:58.300000	00:00:14.500000	1018277	14514	J4	IP	FDP					10		30 a 0	3 a 2
25819	56	00:17:12.800000	00:00:02.200000	1032791	2240	J4	IP	FDP					2		30 a 0	3 a 2
25875	498	00:17:15	00:00:19.900000	1035031	19941	J4	FP	IDP					20		30 a 15	3 a 2
26374	277	00:17:35	00:00:11.100000	1054972	11113	J4	IP	FDP					10		30 a 15	3 a 2
26652	87	00:17:46.100000	00:00:03.500000	1066085	3516	J4	IP	FDP					2		30 a 15	3 a 2
26740	484	00:17:49.600000	00:00:19.400000	1069601	19383	J2	FP	IDP		F	D			ENF	40 a 15	3 a 2
27224	77	00:18:09	00:00:03.100000	1088984	3113	J4	IP	FDP					1		40 a 15	3 a 2
27302	820	00:18:12.100000	00:00:32.800000	1092097	32814	J1	FP		IDJ	F	R			EF	game	3 a 3
28122	90	00:18:44.900000	00:00:03.600000	1124911	3607	J1	IP		FDJ				1		0 a 0	3 a 3
28212	551	00:18:48.500000	00:00:22.100000	1128518	22058	J3	FP	IDP		F	R			EF	15 a 0	3 a 3
28764	30	00:19:10.600000	00:00:01.200000	1150576	1204	J1	IP	FDP					1		15 a 0	3 a 3
28794	27	00:19:11.800000	00:00:01.100000	1151780	1081	J4				F	D				15 a 0	3 a 3
28821	53	00:19:12.900000	00:00:02.200000	1152861	2158	J2				MP		S			15 a 0	3 a 3
28875	53	00:19:15	00:00:02.100000	1155019	2120	J4				F	R				15 a 0	3 a 3
28928	87	00:19:17.100000	00:00:03.500000	1157139	3502	J1				F	D				15 a 0	3 a 3
29016	501	00:19:20.600000	00:00:20.100000	1160641	20076	J4	FP	IDP		F	D			EF	30 a 0	3 a 3
29517	83	00:19:40.700000	00:00:03.300000	1180717	3331	J1	IP	FDP					1		30 a 0	3 a 3
29601	455	00:19:44	00:00:18.200000	1184048	18216	J3	FP	IDP		F	R			EF	40 a 0	3 a 3
30056	56	00:20:02.300000	00:00:02.300000	1202264	2259	J1	IP	FDP					1		40 a 0	3 a 3
30113	15	00:20:04.500000	00:00:00.600000	1204523	622	J4				F	D				40 a 0	3 a 3
30128	62	00:20:05.100000	00:00:02.500000	1205145	2493	J2				MP	D	V			40 a 0	3 a 3
30190	458	00:20:07.600000	00:00:18.300000	1207638	18322	J4	FP	IDP		F	D			W	40 a 15	3 a 3
30649	83	00:20:26	00:00:03.300000	1225960	3332	J1	IP	FDP					1		40 a 15	3 a 3
30732	2406	00:20:29.300000	00:01:36.300000	1229292	96259	J1	FP		IDJ				1	W	game	4 a 3
33138	252	00:22:05.600000	00:00:10.100000	1325551	10114	J3	IP		FDJ				10		0 a 0	4 a 3
33391	68	00:22:15.700000	00:00:02.700000	1335665	2728	J3	IP		FDJ				2		0 a 0	4 a 3
33459	519	00:22:18.400000	00:00:20.800000	1338393	20783	J1	FP	IDP		F	D			ENF	15 a 0	4 a 3
33979	300	00:22:39.200000	00:00:12	1359176	12013	J3	IP	FDP					10		15 a 0	4 a 3
34279	80	00:22:51.200000	00:00:03.200000	1371189	3213	J3	IP	FDP					2		15 a 0	4 a 3
34360	482	00:22:54.400000	00:00:19.300000	1374402	19283	J2	FP	IDP		F	D			ENF	30 a 0	4 a 3
34842	70	00:23:13.700000	00:00:02.800000	1393685	2807	J3	IP	FDP					1		30 a 0	4 a 3
34912	37	00:23:16.500000	00:00:01.500000	1396492	1512	J1				F	D				30 a 0	4 a 3
34950	17	00:23:18	00:00:00.700000	1398004	716	J3				F	D				30 a 0	4 a 3
34968	21	00:23:18.700000	00:00:00.900000	1398720	864	J1				F	R				30 a 0	4 a 3
34989	40	00:23:19.600000	00:00:01.600000	1399584	1604	J3				F	D				30 a 0	4 a 3
35029	35	00:23:21.200000	00:00:01.400000	1401188	1419	J1				F	R				30 a 0	4 a 3
35065	37	00:23:22.600000	00:00:01.500000	1402607	1494	J3				F	D				30 a 0	4 a 3
35102	26	00:23:24.100000	00:00:01	1404101	1048					F	D				30 a 0	4 a 3
35128	40	00:23:25.100000	00:00:01.600000	1405149	1603	J3				F	D				30 a 0	4 a 3
35168	37	00:23:26.800000	00:00:01.500000	1406752	1505	J1				F	D				30 a 0	4 a 3
35206	653	00:23:28.300000	00:00:26.100000	1408257	26125	J3	FP	IDP		F	D			ENF	30 a 15	4 a 3
35859	402	00:23:54.400000	00:00:16.100000	1434382	16113	J3	IP	FDP					10		30 a 15	4 a 3
36262	109	00:24:10.500000	00:00:04.400000	1450495	4391	J3	IP	FDP					2		30 a 15	4 a 3
36372	845	00:24:14.900000	00:00:33.800000	1454886	33809	J2	FP	IDP		F	R			ENF	40 a 15	4 a 3
37217	71	00:24:48.700000	00:00:02.900000	1488695	2858	J3	IP	FDP					1		40 a 15	4 a 3
37288	35	00:24:51.600000	00:00:01.400000	1491553	1438	J1				F	R				40 a 15	4 a 3
37324	38	00:24:53	00:00:01.500000	1492991	1549	J3				F	D				40 a 15	4 a 3
37363	34	00:24:54.500000	00:00:01.400000	1494540	1373	J1				F	D				40 a 15	4 a 3
37397	27	00:24:55.900000	00:00:01.100000	1495913	1117	J4				MP	D	V			40 a 15	4 a 3
37425	34	00:24:57	00:00:01.400000	1497030	1388	J2				F	R				40 a 15	4 a 3
37460	33	00:24:58.400000	00:00:01.300000	1498418	1329	J3				MP	R	V			40 a 15	4 a 3
37493	46	00:24:59.700000	00:00:01.900000	1499747	1855	J2				MP	D				40 a 15	4 a 3
37540	20	00:25:01.600000	00:00:00.800000	1501602	811	J4				MP	R				40 a 15	4 a 3
37560	43	00:25:02.400000	00:00:01.700000	1502413	1739	J1				F		S			40 a 15	4 a 3
37603	554	00:25:04.200000	00:00:22.200000	1504152	22174	J4	FP	IDP		MP	R	V		EF	40 a 30	4 a 3
38158	58	00:25:26.300000	00:00:02.300000	1526326	2339	J3	IP	FDP					1		40 a 30	4 a 3
38216	39	00:25:28.700000	00:00:01.600000	1528665	1585	J2				F	R				40 a 30	4 a 3
38256	48	00:25:30.300000	00:00:02	1530250	1954	J3				MP	R	V			40 a 30	4 a 3
38305	709	00:25:32.200000	00:00:28.400000	1532204	28365	J2	FP		IDJ	F	R			EF	game	4 a 4
39014	88	00:26:00.600000	00:00:03.600000	1560569	3559	J2	IP		FDJ				1		0 a 0	4 a 4
39103	41	00:26:04.100000	00:00:01.700000	1564128	1663	J3				F	R				0 a 0	4 a 4
39144	39	00:26:05.800000	00:00:01.600000	1565791	1585	J2				F	D				0 a 0	4 a 4
39184	23	00:26:07.400000	00:00:01	1567376	955	J4				MP	R	V			0 a 0	4 a 4
39208	41	00:26:08.300000	00:00:01.700000	1568331	1659	J2				F	D				0 a 0	4 a 4
39249	26	00:26:10	00:00:01	1569990	1047	J3				F	D				0 a 0	4 a 4
39275	22	00:26:11	00:00:00.900000	1571037	896	J1				MP		S			0 a 0	4 a 4
39298	43	00:26:11.900000	00:00:01.700000	1571933	1727	J4				F	D	V			0 a 0	4 a 4
39341	12	00:26:13.700000	00:00:00.500000	1573660	503	J2				F	D				0 a 0	4 a 4
39354	81	00:26:14.200000	00:00:03.300000	1574163	3257	J4				MP	R	V			0 a 0	4 a 4
39435	487	00:26:17.400000	00:00:19.500000	1577420	19487	J1	FP	IDP		MP	D	V		W	15 a 0	4 a 4
39922	282	00:26:36.900000	00:00:11.300000	1596907	11315	J2	IP	FDP					10		15 a 0	4 a 4
40205	37	00:26:48.200000	00:00:01.500000	1608222	1486	J2	IP	FDP					2		15 a 0	4 a 4
40242	36	00:26:49.700000	00:00:01.500000	1609708	1457	J4				F	R				15 a 0	4 a 4
40279	8	00:26:51.200000	00:00:00.300000	1611165	348	J1				MP	D	V			15 a 0	4 a 4
40287	30	00:26:51.500000	00:00:01.200000	1611513	1216	J4				F	D				15 a 0	4 a 4
40318	88	00:26:52.700000	00:00:03.600000	1612729	3550	J2				F	R				15 a 0	4 a 4
40406	462	00:26:56.300000	00:00:18.500000	1616279	18484	J4	FP	IDP		MP	D	V		EF	30 a 0	4 a 4
40869	70	00:27:14.800000	00:00:02.800000	1634763	2811	J2	IP	FDP					1		30 a 0	4 a 4
40939	57	00:27:17.600000	00:00:02.300000	1637574	2299	J3				F	R				30 a 0	4 a 4
40996	503	00:27:19.900000	00:00:20.100000	1639873	20150	J1	FP	IDP		MP		S		W	40 a 0	4 a 4
41500	87	00:27:40	00:00:03.500000	1660023	3494	J2	IP	FDP					1		40 a 0	4 a 4
41587	2456	00:27:43.500000	00:01:38.300000	1663517	98268	J2	FP		IDJ				1	W	game	5 a 4
44044	282	00:29:21.800000	00:00:11.300000	1761785	11315	J4	IP		FDJ				10		0 a 0	5 a 4
44327	48	00:29:33.100000	00:00:01.900000	1773100	1947	J4	IP		FDJ				2		0 a 0	5 a 4
44376	33	00:29:35	00:00:01.300000	1775047	1336	J1				F	D				0 a 0	5 a 4
44409	516	00:29:36.400000	00:00:20.700000	1776383	20666	J4	FP	IDP		F	D	V		EF	0 a 15	5 a 4
44926	52	00:29:57	00:00:02.100000	1797049	2089	J4	IP	FDP					1		0 a 15	5 a 4
44978	35	00:29:59.100000	00:00:01.400000	1799138	1411	J2				F	R				0 a 15	5 a 4
45013	486	00:30:00.500000	00:00:19.500000	1800549	19474	J4	FP	IDP		MP	R	V		EF	0 a 30	5 a 4
45500	84	00:30:20	00:00:03.400000	1820023	3395	J4	IP	FDP					1		0 a 30	5 a 4
45585	76	00:30:23.400000	00:00:03.100000	1823418	3078	J1				F	D				0 a 30	5 a 4
45662	505	00:30:26.500000	00:00:20.200000	1826496	20235	J4	FP	IDP		F	D			ENF	0 a 40	5 a 4
46168	77	00:30:46.700000	00:00:03.100000	1846731	3091	J4	IP	FDP					1		0 a 40	5 a 4
46245	482	00:30:49.800000	00:00:19.300000	1849822	19285	J2	FP	IDP		F	D			EF	15 a 40	5 a 4
46727	49	00:31:09.100000	00:00:02	1869107	1976	J4	IP	FDP					1		15 a 40	5 a 4
46777	18	00:31:11.100000	00:00:00.700000	1871083	745	J1				F	R				15 a 40	5 a 4
46795	2824	00:31:11.800000	00:01:53	1871828	112971	J3	FP		IDJ	MP	D	V		EF	game	6 a 4	1 a 0
49619	89	00:33:04.800000	00:00:03.600000	1984799	3576	J1	IP		FDJ				1		0 a 0	0 a 0	1 a 0
49709	391	00:33:08.400000	00:00:15.700000	1988375	15660	J3	FP	IDP		F	D			EF	15 a 0	0 a 0	1 a 0
50100	252	00:33:24	00:00:10.100000	2004035	10114	J1	IP	FDP					10		15 a 0	0 a 0	1 a 0
50353	60	00:33:34.100000	00:00:02.400000	2014149	2415	J1	IP	FDP					2		15 a 0	0 a 0	1 a 0
50414	43	00:33:36.600000	00:00:01.700000	2016564	1732	J4				F	R				15 a 0	0 a 0	1 a 0
50457	46	00:33:38.300000	00:00:01.900000	2018296	1878	J1				F	D				15 a 0	0 a 0	1 a 0
50504	477	00:33:40.200000	00:00:19.100000	2020174	19086	J4	FP	IDP		F	R			ENF	30 a 0	0 a 0	1 a 0
50981	107	00:33:59.300000	00:00:04.300000	2039260	4303	J1	IP	FDP					1		30 a 0	0 a 0	1 a 0
51089	40	00:34:03.600000	00:00:01.600000	2043563	1621	J3				F	R				30 a 0	0 a 0	1 a 0
51129	491	00:34:05.200000	00:00:19.700000	2045184	19675	J2	FP	IDP		MP		S		W	40 a 0	0 a 0	1 a 0
51621	232	00:34:24.900000	00:00:09.300000	2064859	9313	J1	IP	FDP					10		40 a 0	0 a 0	1 a 0
51854	94	00:34:34.200000	00:00:03.800000	2074172	3760	J1	IP	FDP					2		40 a 0	0 a 0	1 a 0
51948	1467	00:34:37.900000	00:00:58.700000	2077932	58718	J4	FP		IDJ	F	R			ENF	game	1 a 0	1 a 0
53416	912	00:35:36.600000	00:00:36.500000	2136650	36502	J3	IP		FDJ				10		0 a 0	1 a 0	1 a 0
54328	56	00:36:13.200000	00:00:02.300000	2173152	2272	J3	IP		FDJ				2		0 a 0	1 a 0	1 a 0
54385	19	00:36:15.400000	00:00:00.800000	2175424	769	J1				F	D				0 a 0	1 a 0	1 a 0
54404	37	00:36:16.200000	00:00:01.500000	2176193	1498	J4				MP	D	V			0 a 0	1 a 0	1 a 0
54442	25	00:36:17.700000	00:00:01	2177691	1032	J1				F	D				0 a 0	1 a 0	1 a 0
54468	15	00:36:18.700000	00:00:00.600000	2178723	612	J3				MP	D	V			0 a 0	1 a 0	1 a 0
54483	12	00:36:19.300000	00:00:00.500000	2179335	500	J2				MP	R	V			0 a 0	1 a 0	1 a 0
54495	26	00:36:19.800000	00:00:01.100000	2179835	1066	J4				MP	R	V			0 a 0	1 a 0	1 a 0
54522	546	00:36:20.900000	00:00:21.900000	2180901	21871	J2	FP	IDP		MP	R	V		EF	15 a 0	1 a 0	1 a 0
55069	45	00:36:42.800000	00:00:01.800000	2202772	1800	J3	IP	FDP					1		15 a 0	1 a 0	1 a 0
55114	45	00:36:44.600000	00:00:01.800000	2204572	1805	J2				F	D				15 a 0	1 a 0	1 a 0
55159	543	00:36:46.400000	00:00:21.700000	2206377	21737	J4	FP	IDP		MP	R	V		W	30 a 0	1 a 0	1 a 0
55702	108	00:37:08.100000	00:00:04.300000	2228114	4340	J3	IP	FDP					1		30 a 0	1 a 0	1 a 0
55811	548	00:37:12.500000	00:00:21.900000	2232454	21931	J1	FP	IDP		F	R			W	30 a 15	1 a 0	1 a 0
56359	337	00:37:34.400000	00:00:13.500000	2254385	13515	J3	IP	FDP					10		30 a 15	1 a 0	1 a 0
56697	72	00:37:47.900000	00:00:02.900000	2267900	2890	J3	IP	FDP					2		30 a 15	1 a 0	1 a 0
56769	24	00:37:50.800000	00:00:01	2270790	994	J2				F	R				30 a 15	1 a 0	1 a 0
56794	24	00:37:51.800000	00:00:01	2271784	978	J4				MP	R	V			30 a 15	1 a 0	1 a 0
56819	33	00:37:52.800000	00:00:01.400000	2272762	1351	J2				F	D				30 a 15	1 a 0	1 a 0
56852	30	00:37:54.100000	00:00:01.200000	2274113	1238	J4				F		S			30 a 15	1 a 0	1 a 0
56883	15	00:37:55.400000	00:00:00.600000	2275351	600	J1				F	R				30 a 15	1 a 0	1 a 0
56898	12	00:37:56	00:00:00.500000	2275951	513	J4				F	D	V			30 a 15	1 a 0	1 a 0
56911	19	00:37:56.500000	00:00:00.800000	2276464	793	J2				MP	R	V			30 a 15	1 a 0	1 a 0
56931	8	00:37:57.300000	00:00:00.400000	2277257	355	J3				MP	D	V			30 a 15	1 a 0	1 a 0
56940	633	00:37:57.600000	00:00:25.300000	2277612	25346	J2	FP	IDP		MP	R	V		EF	40 a 15	1 a 0	1 a 0
57573	215	00:38:23	00:00:08.600000	2302958	8620	J3	IP	FDP					10		40 a 15	1 a 0	1 a 0
57789	70	00:38:31.600000	00:00:02.800000	2311578	2803	J3	IP	FDP					2		40 a 15	1 a 0	1 a 0
57859	22	00:38:34.400000	00:00:00.900000	2314381	904	J1				F	R				40 a 15	1 a 0	1 a 0
57882	64	00:38:35.300000	00:00:02.600000	2315285	2562	J4				MP	D	V			40 a 15	1 a 0	1 a 0
57946	638	00:38:37.800000	00:00:25.500000	2317847	25537	J1	FP	IDP		F	R			W	40 a 30	1 a 0	1 a 0
58584	61	00:39:03.400000	00:00:02.500000	2343384	2463	J3	IP	FDP					1		40 a 30	1 a 0	1 a 0
58646	17	00:39:05.800000	00:00:00.700000	2345847	681	J2				F	D				40 a 30	1 a 0	1 a 0
58663	39	00:39:06.500000	00:00:01.600000	2346528	1586	J4				MP	R	V			40 a 30	1 a 0	1 a 0
58702	80	00:39:08.100000	00:00:03.200000	2348114	3207	J1				F	D				40 a 30	1 a 0	1 a 0
58783	973	00:39:11.300000	00:00:39	2351321	38951	J3	FP	IDP		F	D			EF	40 a 40	1 a 0	1 a 0
59756	227	00:39:50.300000	00:00:09.100000	2390272	9116	J3	IP	FDP					10		40 a 40	1 a 0	1 a 0
59984	58	00:39:59.400000	00:00:02.300000	2399388	2329	J3	IP	FDP					2		40 a 40	1 a 0	1 a 0
60042	673	00:40:01.700000	00:00:26.900000	2401717	26934	J3	FP	IDP					20		40 a ad	1 a 0	1 a 0
60716	335	00:40:28.700000	00:00:13.400000	2428651	13413	J3	IP	FDP					10		40 a ad	1 a 0	1 a 0
61051	63	00:40:42.100000	00:00:02.500000	2442064	2542	J3	IP	FDP					2		40 a ad	1 a 0	1 a 0
61115	18	00:40:44.600000	00:00:00.800000	2444606	759	J2				F	R				40 a ad	1 a 0	1 a 0
61134	41	00:40:45.400000	00:00:01.700000	2445365	1655	J4				MP	R	V			40 a ad	1 a 0	1 a 0
61175	597	00:40:47	00:00:23.900000	2447020	23889	J2	FP	IDP		F	R			ENF	40 a 40	1 a 0	1 a 0
61772	52	00:41:10.900000	00:00:02.100000	2470909	2082	J3	IP	FDP					1		40 a 40	1 a 0	1 a 0
61824	483	00:41:13	00:00:19.300000	2472991	19324	J1	FP	IDP		F	D			EF	ad a 40	1 a 0	1 a 0
62307	45	00:41:32.300000	00:00:01.800000	2492315	1816	J3	IP	FDP					1		ad a 40	1 a 0	1 a 0
62353	15	00:41:34.100000	00:00:00.600000	2494131	637	J2				F	R				ad a 40	1 a 0	1 a 0
62369	26	00:41:34.800000	00:00:01	2494768	1048	J4				MP	D	V			ad a 40	1 a 0	1 a 0
62395	36	00:41:35.800000	00:00:01.500000	2495816	1461	J2				F	R				ad a 40	1 a 0	1 a 0
62431	34	00:41:37.300000	00:00:01.400000	2497277	1363	J4				MP	D	V			ad a 40	1 a 0	1 a 0
62466	819	00:41:38.600000	00:00:32.800000	2498640	32791	J2	FP		IDJ	F	R			EF	game	1 a 1	1 a 0
63285	93	00:42:11.400000	00:00:03.700000	2531431	3741	J2	IP		FDJ				1		0 a 0	1 a 1	1 a 0
63379	38	00:42:15.200000	00:00:01.500000	2535172	1531	J3				F	R				0 a 0	1 a 1	1 a 0
63417	37	00:42:16.700000	00:00:01.500000	2536703	1493	J2				F	D				0 a 0	1 a 1	1 a 0
63454	27	00:42:18.200000	00:00:01.100000	2538196	1084	J3				F	D				0 a 0	1 a 1	1 a 0
63482	40	00:42:19.300000	00:00:01.600000	2539280	1622	J2				F	R				0 a 0	1 a 1	1 a 0
63522	453	00:42:20.900000	00:00:18.100000	2540902	18121	J4	FP	IDP		MP	D	V		ENF	15 a 0	1 a 1	1 a 0
63975	66	00:42:39	00:00:02.600000	2559023	2646	J2	IP	FDP					1		15 a 0	1 a 1	1 a 0
64041	35	00:42:41.700000	00:00:01.400000	2561669	1422	J4				F	D				15 a 0	1 a 1	1 a 0
64077	17	00:42:43.100000	00:00:00.700000	2563091	700	J2				F	R				15 a 0	1 a 1	1 a 0
64094	33	00:42:43.800000	00:00:01.300000	2563791	1328	J4				MP	R	V			15 a 0	1 a 1	1 a 0
64127	15	00:42:45.100000	00:00:00.600000	2565119	626	J2				F	R				15 a 0	1 a 1	1 a 0
64143	41	00:42:45.700000	00:00:01.600000	2565745	1643	J3				MP	R	V			15 a 0	1 a 1	1 a 0
64184	12	00:42:47.400000	00:00:00.500000	2567388	515	J2				MP	D				15 a 0	1 a 1	1 a 0
64197	68	00:42:47.900000	00:00:02.800000	2567903	2754	J4				MP	D	V			15 a 0	1 a 1	1 a 0
64266	526	00:42:50.700000	00:00:21.100000	2570657	21065	J1	FP	IDP		F	D	V		EF	15 a 15	1 a 1	1 a 0
64793	237	00:43:11.700000	00:00:09.500000	2591722	9517	J2	IP	FDP					10		15 a 15	1 a 1	1 a 0
65030	98	00:43:21.200000	00:00:03.900000	2601239	3937	J2	IP	FDP					2		15 a 15	1 a 1	1 a 0
65129	42	00:43:25.200000	00:00:01.700000	2605176	1714	J3				F	D				15 a 15	1 a 1	1 a 0
65172	23	00:43:26.900000	00:00:00.900000	2606890	922	J2				F	D				15 a 15	1 a 1	1 a 0
65195	59	00:43:27.800000	00:00:02.400000	2607812	2363	J3				F	D				15 a 15	1 a 1	1 a 0
65254	508	00:43:30.200000	00:00:20.300000	2610175	20331	J1	FP	IDP		MP	D	V		EF	15 a 30	1 a 1	1 a 0
65762	230	00:43:50.500000	00:00:09.200000	2630506	9221	J2	IP	FDP					10		15 a 30	1 a 1	1 a 0
65993	96	00:43:59.700000	00:00:03.800000	2639727	3848	J2	IP	FDP					2		15 a 30	1 a 1	1 a 0
66089	18	00:44:03.600000	00:00:00.700000	2643575	738	J4				F	R				15 a 30	1 a 1	1 a 0
66107	18	00:44:04.300000	00:00:00.800000	2644313	755	J1				MP	R	V			15 a 30	1 a 1	1 a 0
66126	572	00:44:05.100000	00:00:22.900000	2645068	22895	J3	FP	IDP		MP	R	V		EF	30 a 30	1 a 1	1 a 0
66699	77	00:44:28	00:00:03.100000	2667963	3114	J2	IP	FDP					1		30 a 30	1 a 1	1 a 0
66776	463	00:44:31.100000	00:00:18.500000	2671077	18521	J3	FP	IDP		F	R			EF	40 a 30	1 a 1	1 a 0
67239	93	00:44:49.600000	00:00:03.700000	2689598	3740	J2	IP	FDP					1		40 a 30	1 a 1	1 a 0
67333	38	00:44:53.300000	00:00:01.500000	2693338	1531	J4				F	D				40 a 30	1 a 1	1 a 0
67371	24	00:44:54.900000	00:00:01	2694869	975	J2				F	D				40 a 30	1 a 1	1 a 0
67396	37	00:44:55.800000	00:00:01.500000	2695844	1512	J3				MP	R	V			40 a 30	1 a 1	1 a 0
67433	44	00:44:57.400000	00:00:01.800000	2697356	1773	J2				F	D				40 a 30	1 a 1	1 a 0
67478	35	00:44:59.100000	00:00:01.400000	2699129	1402	J4				F	D				40 a 30	1 a 1	1 a 0
67513	35	00:45:00.500000	00:00:01.400000	2700531	1420	J2				F	D				40 a 30	1 a 1	1 a 0
67548	36	00:45:02	00:00:01.500000	2701951	1477	J4				F	R				40 a 30	1 a 1	1 a 0
67585	14	00:45:03.400000	00:00:00.600000	2703428	569	J2				F	R				40 a 30	1 a 1	1 a 0
67599	25	00:45:04	00:00:01	2703997	1031	J4				F	D				40 a 30	1 a 1	1 a 0
67625	53	00:45:05	00:00:02.100000	2705028	2127	J2				F	R				40 a 30	1 a 1	1 a 0
67678	2660	00:45:07.200000	00:01:46.400000	2707155	106429	J3	FP		IDJ	MP	D	V		EF	game	2 a 1	1 a 0
70339	122	00:46:53.600000	00:00:04.900000	2813584	4912	J4	IP		FDJ				1		0 a 0	2 a 1	1 a 0
70462	421	00:46:58.500000	00:00:16.900000	2818496	16862	J1	FP	IDP		F	R			EF	15 a 0	2 a 1	1 a 0
70883	84	00:47:15.400000	00:00:03.400000	2835358	3390	J4	IP	FDP					1		15 a 0	2 a 1	1 a 0
70968	460	00:47:18.700000	00:00:18.400000	2838748	18404	J2	FP	IDP		F	D			ENF	30 a 0	2 a 1	1 a 0
71428	33	00:47:37.200000	00:00:01.300000	2857152	1338	J4	IP	FDP					1		30 a 0	2 a 1	1 a 0
71462	15	00:47:38.500000	00:00:00.600000	2858490	608	J1				F	R				30 a 0	2 a 1	1 a 0
71477	38	00:47:39.100000	00:00:01.500000	2859098	1549	J3				MP	D	V			30 a 0	2 a 1	1 a 0
71516	24	00:47:40.600000	00:00:01	2860647	995	J2				MP	D	V			30 a 0	2 a 1	1 a 0
71541	51	00:47:41.600000	00:00:02.100000	2861642	2064	J4				F	R				30 a 0	2 a 1	1 a 0
71592	524	00:47:43.700000	00:00:21	2863706	20995	J1	FP	IDP		MP	D	V		W	30 a 15	2 a 1	1 a 0
72117	125	00:48:04.700000	00:00:05	2884701	5017	J4	IP	FDP					1		30 a 15	2 a 1	1 a 0
72242	34	00:48:09.700000	00:00:01.400000	2889718	1384	J2				F	R				30 a 15	2 a 1	1 a 0
72277	45	00:48:11.100000	00:00:01.800000	2891102	1824	J4				F	D				30 a 15	2 a 1	1 a 0
72323	16	00:48:12.900000	00:00:00.600000	2892926	643	J2				F	R				30 a 15	2 a 1	1 a 0
72339	34	00:48:13.600000	00:00:01.400000	2893569	1364	J3				MP	R	V			30 a 15	2 a 1	1 a 0
72373	46	00:48:14.900000	00:00:01.900000	2894933	1879	J1				F	D				30 a 15	2 a 1	1 a 0
72420	588	00:48:16.800000	00:00:23.500000	2896812	23523	J4	FP	IDP		MP		S		W	40 a 15	2 a 1	1 a 0
73008	260	00:48:40.300000	00:00:10.400000	2920335	10422	J4	IP	FDP					10		40 a 15	2 a 1	1 a 0
73268	98	00:48:50.800000	00:00:03.900000	2930757	3947	J4	IP	FDP					2		40 a 15	2 a 1	1 a 0
73367	21	00:48:54.700000	00:00:00.900000	2934704	866	J1				F	D				40 a 15	2 a 1	1 a 0
73389	67	00:48:55.600000	00:00:02.700000	2935570	2711	J4				F	R	V			40 a 15	2 a 1	1 a 0
73457	844	00:48:58.300000	00:00:33.800000	2938281	33788	J1	FP		IDJ	F	D			ENF	game	2 a 2	1 a 0
74301	97	00:49:32.100000	00:00:03.900000	2972069	3910	J1	IP		FDJ				1		0 a 0	2 a 2	1 a 0
74399	484	00:49:36	00:00:19.400000	2975979	19371	J3	FP	IDP		F	R			EF	15 a 0	2 a 2	1 a 0
74883	242	00:49:55.300000	00:00:09.700000	2995350	9717	J1	IP	FDP					10		15 a 0	2 a 2	1 a 0
75126	56	00:50:05.100000	00:00:02.300000	3005067	2262	J1	IP	FDP					2		15 a 0	2 a 2	1 a 0
75183	65	00:50:07.300000	00:00:02.600000	3007329	2601	J4				F	R				15 a 0	2 a 2	1 a 0
75248	478	00:50:09.900000	00:00:19.100000	3009930	19134	J1	FP	IDP		F	D			W	30 a 0	2 a 2	1 a 0
75726	76	00:50:29.100000	00:00:03	3029064	3047	J1	IP	FDP					1		30 a 0	2 a 2	1 a 0
75802	455	00:50:32.100000	00:00:18.200000	3032111	18222	J1	FP	IDP					1	W	40 a 0	2 a 2	1 a 0
76258	49	00:50:50.300000	00:00:02	3050333	1999	J1	IP	FDP					1		40 a 0	2 a 2	1 a 0
76308	26	00:50:52.300000	00:00:01.100000	3052332	1067	J4				F	D				40 a 0	2 a 2	1 a 0
76334	53	00:50:53.400000	00:00:02.100000	3053399	2121	J2				MP		S			40 a 0	2 a 2	1 a 0
76388	2554	00:50:55.500000	00:01:42.200000	3055520	102197	J3	FP		IDJ	F	R			EF	game	3 a 2	1 a 0
78942	81	00:52:37.700000	00:00:03.300000	3157717	3251	J3	IP		FDJ				1		0 a 0	3 a 2	1 a 0
79024	555	00:52:41	00:00:22.200000	3160968	22210	J1	FP	IDP		F	D			EF	15 a 0	3 a 2	1 a 0
79579	100	00:53:03.200000	00:00:04	3183178	4032	J3	IP	FDP					1		15 a 0	3 a 2	1 a 0
79680	506	00:53:07.200000	00:00:20.200000	3187210	20240	J2	FP	IDP		F	D			EF	30 a 0	3 a 2	1 a 0
80186	255	00:53:27.400000	00:00:10.200000	3207450	10214	J3	IP	FDP					10		30 a 0	3 a 2	1 a 0
80441	150	00:53:37.700000	00:00:06	3217664	6034	J3	IP	FDP					2		30 a 0	3 a 2	1 a 0
80592	554	00:53:43.700000	00:00:22.200000	3223698	22168	J1	FP	IDP		F	D			ENF	40 a 0	3 a 2	1 a 0
81146	56	00:54:05.900000	00:00:02.300000	3245866	2268	J3	IP	FDP					1		40 a 0	3 a 2	1 a 0
81203	112	00:54:08.100000	00:00:04.500000	3248134	4483	J2				F	R				40 a 0	3 a 2	1 a 0
81315	25	00:54:12.600000	00:00:01	3252617	1012	J3				F	R				40 a 0	3 a 2	1 a 0
81340	38	00:54:13.600000	00:00:01.500000	3253629	1530	J1				MP	D	V			40 a 0	3 a 2	1 a 0
81378	14	00:54:15.200000	00:00:00.600000	3255159	590	J4				F	D				40 a 0	3 a 2	1 a 0
81393	33	00:54:15.700000	00:00:01.300000	3255749	1328	J2				MP	D	V			40 a 0	3 a 2	1 a 0
81426	37	00:54:17.100000	00:00:01.500000	3257077	1492	J3				F	R				40 a 0	3 a 2	1 a 0
81464	30	00:54:18.600000	00:00:01.200000	3258569	1234	J1				MP	D				40 a 0	3 a 2	1 a 0
81495	47	00:54:19.800000	00:00:01.900000	3259803	1881	J3				MP	R	V			40 a 0	3 a 2	1 a 0
81542	700	00:54:21.700000	00:00:28	3261684	28033	J1	FP	IDP		MP		S		W	40 a 15	3 a 2	1 a 0
82242	49	00:54:49.700000	00:00:02	3289717	1992	J3	IP	FDP					1		40 a 15	3 a 2	1 a 0
82292	1087	00:54:51.700000	00:00:43.500000	3291709	43513	J1	FP		IDJ	F	R			EF	game	3 a 3	1 a 0
83380	130	00:55:35.200000	00:00:05.200000	3335222	5200	J2	IP		FDJ				1		0 a 0	3 a 3	1 a 0
83510	352	00:55:40.400000	00:00:14.100000	3340422	14098	J3	FP	IDP		F	D			EF	15 a 0	3 a 3	1 a 0
83863	99	00:55:54.500000	00:00:04	3354520	3973	J2	IP	FDP					1		15 a 0	3 a 3	1 a 0
83962	334	00:55:58.500000	00:00:13.400000	3358493	13392	J4	FP	IDP		F	R			EF	30 a 0	3 a 3	1 a 0
84297	58	00:56:11.900000	00:00:02.300000	3371885	2337	J2	IP	FDP					1		30 a 0	3 a 3	1 a 0
84355	35	00:56:14.200000	00:00:01.400000	3374222	1419	J3				F	R				30 a 0	3 a 3	1 a 0
84391	43	00:56:15.600000	00:00:01.700000	3375641	1733	J2				F	D				30 a 0	3 a 3	1 a 0
84434	421	00:56:17.400000	00:00:16.900000	3377374	16858	J3	FP	IDP		F	D			EF	40 a 0	3 a 3	1 a 0
84855	304	00:56:34.200000	00:00:12.200000	3394232	12183	J2	IP	FDP					10		40 a 0	3 a 3	1 a 0
85160	50	00:56:46.400000	00:00:02	3406415	2025	J2	IP	FDP					2		40 a 0	3 a 3	1 a 0
85211	460	00:56:48.400000	00:00:18.400000	3408440	18432	J2	FP	IDP					20		40 a 15	3 a 3	1 a 0
85671	212	00:57:06.900000	00:00:08.500000	3426872	8481	J2	IP	FDP					10		40 a 15	3 a 3	1 a 0
85883	80	00:57:15.400000	00:00:03.200000	3435353	3218	J2	IP	FDP					2		40 a 15	3 a 3	1 a 0
85964	31	00:57:18.600000	00:00:01.300000	3438571	1254	J3				F	D				40 a 15	3 a 3	1 a 0
85995	567	00:57:19.800000	00:00:22.700000	3439825	22684	J1	FP	IDP		MP	D	V		EF	40 a 30	3 a 3	1 a 0
86562	83	00:57:42.500000	00:00:03.300000	3462509	3340	J2	IP	FDP					1		40 a 30	3 a 3	1 a 0
86646	2316	00:57:45.800000	00:01:32.600000	3465849	92642	J4	FP		IDJ	F	D			EF	game	4 a 3	1 a 0
88962	79	00:59:18.500000	00:00:03.200000	3558491	3160	J4	IP		FDJ				1		0 a 0	4 a 3	1 a 0
89041	11	00:59:21.700000	00:00:00.500000	3561651	456	J1				F	D				0 a 0	4 a 3	1 a 0
89052	15	00:59:22.100000	00:00:00.600000	3562107	634	J3				MP	D	V			0 a 0	4 a 3	1 a 0
89068	13	00:59:22.700000	00:00:00.500000	3562741	549	J2				MP	D	V			0 a 0	4 a 3	1 a 0
89082	11	00:59:23.300000	00:00:00.400000	3563290	449	J3				MP	D	V			0 a 0	4 a 3	1 a 0
89093	10	00:59:23.700000	00:00:00.400000	3563739	425	J2				MP	R	V			0 a 0	4 a 3	1 a 0
89104	47	00:59:24.200000	00:00:01.900000	3564164	1904	J3				MP	D	V			0 a 0	4 a 3	1 a 0
89151	480	00:59:26.100000	00:00:19.200000	3566068	19228	J2	FP	IDP		MP	D	V		EF	15 a 0	4 a 3	1 a 0
89632	47	00:59:45.300000	00:00:01.900000	3585296	1890	J4	IP	FDP					1		15 a 0	4 a 3	1 a 0
89679	362	00:59:47.200000	00:00:14.500000	3587186	14508	J4	FP	IDP					1	W	30 a 0	4 a 3	1 a 0
90042	96	00:00:01.700000	00:00:03.900000	3601694	3853	J4	IP	FDP					1		30 a 0	4 a 3	1 a 0
90138	63	00:00:05.500000	00:00:02.500000	3605547	2546	J1				F	D				30 a 0	4 a 3	1 a 0
90202	442	00:00:08.100000	00:00:17.700000	3608093	17716	J4	FP	IDP		F	D			W	40 a 0	4 a 3	1 a 0
90645	111	00:00:25.800000	00:00:04.500000	3625809	4471	J4	IP	FDP					1		40 a 0	4 a 3	1 a 0
90757	471	00:00:30.300000	00:00:18.900000	3630280	18860	J2	FP	IDP		F	D			W	40 a 15	4 a 3	1 a 0
91228	73	00:00:49.100000	00:00:02.900000	3649140	2949	J4	IP	FDP					1		40 a 15	4 a 3	1 a 0
91302	846	00:00:52.100000	00:00:33.900000	3652089	33855	J1	FP		IDJ	F	R			EF	game	4 a 4	1 a 0
92148	231	00:01:25.900000	00:00:09.300000	3685944	9277	J1	IP		FDJ				10		0 a 0	4 a 4	1 a 0
92380	60	00:01:35.200000	00:00:02.400000	3695221	2432	J1	IP		FDJ				2		0 a 0	4 a 4	1 a 0
92441	37	00:01:37.700000	00:00:01.500000	3697653	1509	J3				F	D				0 a 0	4 a 4	1 a 0
92479	19	00:01:39.200000	00:00:00.800000	3699162	774	J1				F	R				0 a 0	4 a 4	1 a 0
92498	72	00:01:39.900000	00:00:02.900000	3699936	2881	J4				MP	D	V			0 a 0	4 a 4	1 a 0
92570	698	00:01:42.800000	00:00:27.900000	3702817	27944	J2	FP	IDP		MP	D			W	15 a 0	4 a 4	1 a 0
93269	41	00:02:10.800000	00:00:01.700000	3730761	1650	J1	IP	FDP					1		15 a 0	4 a 4	1 a 0
93310	44	00:02:12.400000	00:00:01.800000	3732411	1787	J4				F	R				15 a 0	4 a 4	1 a 0
93354	581	00:02:14.200000	00:00:23.300000	3734198	23259	J2	FP	IDP		MP	R	V		ENF	15 a 15	4 a 4	1 a 0
93936	12	00:02:37.500000	00:00:00.500000	3757457	499	J1	IP	FDP					1		15 a 15	4 a 4	1 a 0
93948	40	00:02:38	00:00:01.600000	3757956	1604	J3				F	R				15 a 15	4 a 4	1 a 0
93989	563	00:02:39.600000	00:00:22.600000	3759560	22555	J2	FP	IDP		MP	D	V		W	30 a 15	4 a 4	1 a 0
94552	674	00:03:02.100000	00:00:27	3782115	26976	J1	IP	FDP					10		30 a 15	4 a 4	1 a 0
95227	19	00:03:29.100000	00:00:00.800000	3809091	763	J1	IP	FDP					2		30 a 15	4 a 4	1 a 0
95246	47	00:03:29.900000	00:00:01.900000	3809854	1917	J4				F	D				30 a 15	4 a 4	1 a 0
95294	539	00:03:31.800000	00:00:21.600000	3811771	21561	J2	FP	IDP		MP	D	V		EF	30 a 30	4 a 4	1 a 0
95833	106	00:03:53.300000	00:00:04.300000	3833332	4275	J1	IP	FDP					1		30 a 30	4 a 4	1 a 0
95940	458	00:03:57.600000	00:00:18.300000	3837607	18324	J3	FP	IDP		F	D			EF	40 a 30	4 a 4	1 a 0
96398	56	00:04:15.900000	00:00:02.300000	3855931	2256	J1	IP	FDP					1		40 a 30	4 a 4	1 a 0
96454	38	00:04:18.200000	00:00:01.500000	3858187	1531	J4				F	R				40 a 30	4 a 4	1 a 0
96492	32	00:04:19.700000	00:00:01.300000	3859718	1304	J1				F	D				40 a 30	4 a 4	1 a 0
96525	2413	00:04:21	00:01:36.500000	3861022	96534	J3	FP		IDJ	F	R	V		EF	game	5 a 4	1 a 0
98938	89	00:05:57.600000	00:00:03.600000	3957556	3583	J3	IP		FDJ				1		0 a 0	5 a 4	1 a 0
99028	489	00:06:01.100000	00:00:19.600000	3961139	19582	J1	FP	IDP		F	R			EF	15 a 0	5 a 4	1 a 0
99518	89	00:06:20.700000	00:00:03.600000	3980721	3574	J3	IP	FDP					1		15 a 0	5 a 4	1 a 0
99607	567	00:06:24.300000	00:00:22.700000	3984295	22710	J2	FP	IDP		F	R			EF	30 a 0	5 a 4	1 a 0
100175	44	00:06:47	00:00:01.800000	4007005	1787	J3	IP	FDP					1		30 a 0	5 a 4	1 a 0
100219	44	00:06:48.800000	00:00:01.800000	4008792	1765	J1				F	R				30 a 0	5 a 4	1 a 0
100263	491	00:06:50.600000	00:00:19.700000	4010557	19670	J4	FP	IDP		MP	D	V		W	40 a 0	5 a 4	1 a 0
100755	70	00:07:10.200000	00:00:02.800000	4030227	2827	J3	IP	FDP					1		40 a 0	5 a 4	1 a 0
100826	18	00:07:13.100000	00:00:00.800000	4033054	757	J2				F	R				40 a 0	5 a 4	1 a 0
100845	38	00:07:13.800000	00:00:01.600000	4033811	1550	J4				MP	D	V			40 a 0	5 a 4	1 a 0
100884	11	00:07:15.400000	00:00:00.400000	4035361	443	J2				F	R				40 a 0	5 a 4	1 a 0
100895	75	00:07:15.800000	00:00:03	4035804	3007	J3				MP	D	V			40 a 0	5 a 4	1 a 0
100970	729	00:07:18.800000	00:00:29.200000	4038811	29176	J1	FP		IDJ	F	D			EF	game	5 a 5	1 a 0
101699	97	00:07:48	00:00:03.900000	4067987	3881	J2	IP		FDJ				1		0 a 0	5 a 5	1 a 0
101796	405	00:07:51.900000	00:00:16.200000	4071868	16219	J2	FP	IDP					1	W	15 a 0	5 a 5	1 a 0
102202	76	00:08:08.100000	00:00:03.100000	4088087	3078	J2	IP	FDP					1		15 a 0	5 a 5	1 a 0
102279	75	00:08:11.200000	00:00:03	4091165	3026	J4				F	R				15 a 0	5 a 5	1 a 0
102354	372	00:08:14.200000	00:00:14.900000	4094191	14894	J1	FP	IDP		MP		S		W	30 a 0	5 a 5	1 a 0
102727	58	00:08:29.100000	00:00:02.300000	4109085	2336	J2	IP	FDP					1		30 a 0	5 a 5	1 a 0
102785	40	00:08:31.400000	00:00:01.600000	4111421	1639	J3				F	D				30 a 0	5 a 5	1 a 0
102826	529	00:08:33.100000	00:00:21.200000	4113060	21181	J1	FP	IDP		MP	D	V		EF	30 a 15	5 a 5	1 a 0
103356	93	00:08:54.200000	00:00:03.700000	4134241	3730	J2	IP	FDP					1		30 a 15	5 a 5	1 a 0
103449	450	00:08:58	00:00:18	4137971	18010	J4	FP	IDP		F	D			EF	40 a 15	5 a 5	1 a 0
103899	211	00:09:16	00:00:08.500000	4155981	8477	J2	IP	FDP					10		40 a 15	5 a 5	1 a 0
104111	86	00:09:24.500000	00:00:03.400000	4164458	3442	J2	IP	FDP					2		40 a 15	5 a 5	1 a 0
104197	60	00:09:27.900000	00:00:02.400000	4167900	2411	J3				F	D				40 a 15	5 a 5	1 a 0
104257	548	00:09:30.300000	00:00:21.900000	4170311	21940	J2	FP	IDP		F	D			ENF	40 a 30	5 a 5	1 a 0
104806	124	00:09:52.300000	00:00:05	4192251	4976	J2	IP	FDP					1		40 a 30	5 a 5	1 a 0
104930	45	00:09:57.200000	00:00:01.800000	4197227	1825	J4				F	D				40 a 30	5 a 5	1 a 0
104976	34	00:09:59.100000	00:00:01.400000	4199052	1383	J2				F	D				40 a 30	5 a 5	1 a 0
105010	32	00:10:00.400000	00:00:01.300000	4200435	1292	J4				MP	D	V			40 a 30	5 a 5	1 a 0
105043	62	00:10:01.700000	00:00:02.500000	4201727	2511	J2				F	R				40 a 30	5 a 5	1 a 0
105105	127	00:10:04.200000	00:00:05.100000	4204238	5089	J4				F	D				40 a 30	5 a 5	1 a 0
105233	22	00:10:09.300000	00:00:00.900000	4209327	883	J1				F	D				40 a 30	5 a 5	1 a 0
105255	31	00:10:10.200000	00:00:01.300000	4210210	1269	J4				F	D				40 a 30	5 a 5	1 a 0
105286	37	00:10:11.500000	00:00:01.500000	4211479	1512	J2				MP	D	V			40 a 30	5 a 5	1 a 0
105324	44	00:10:13	00:00:01.800000	4212991	1788	J3				F	D				40 a 30	5 a 5	1 a 0
105369	63	00:10:14.800000	00:00:02.500000	4214779	2525	J1				F	D				40 a 30	5 a 5	1 a 0
105432	2390	00:10:17.300000	00:01:35.600000	4217304	95634	J4	FP		IDJ	MP	D	V		EF	game	6 a 5	1 a 0
107823	454	00:11:52.900000	00:00:18.200000	4312938	18183	J4	IP		FDJ				l		0 a 0	6 a 5	1 a 0
108278	55	00:12:11.100000	00:00:02.200000	4331121	2231	J4	IP		FDJ				1		0 a 0	6 a 5	1 a 0
108333	25	00:12:13.400000	00:00:01	4333352	1013	J1				F	D				0 a 0	6 a 5	1 a 0
108359	14	00:12:14.400000	00:00:00.600000	4334365	569	J3				MP	D	V			0 a 0	6 a 5	1 a 0
108373	53	00:12:14.900000	00:00:02.100000	4334934	2141	J2				F	D	V			0 a 0	6 a 5	1 a 0
108426	560	00:12:17.100000	00:00:22.400000	4337075	22433	J4	FP	IDP		F	R			EF	0 a 15	6 a 5	1 a 0
108987	274	00:12:39.500000	00:00:11	4359508	10978	J4	IP	FDP					10		0 a 15	6 a 5	1 a 0
109262	122	00:12:50.500000	00:00:04.900000	4370486	4905	J4	IP	FDP					2		0 a 15	6 a 5	1 a 0
109384	560	00:12:55.400000	00:00:22.400000	4375391	22420	J2	FP	IDP		F	D			ENF	15 a 15	6 a 5	1 a 0
109945	247	00:13:17.800000	00:00:09.900000	4397811	9882	J4	IP	FDP					10		15 a 15	6 a 5	1 a 0
110192	130	00:13:27.700000	00:00:05.200000	4407693	5205	J4	IP	FDP					2		15 a 15	6 a 5	1 a 0
110322	643	00:13:32.900000	00:00:25.700000	4412898	25748	J1	FP	IDP		F	R			ENF	30 a 15	6 a 5	1 a 0
110966	72	00:13:58.600000	00:00:02.900000	4438646	2917	J4	IP	FDP					1		30 a 15	6 a 5	1 a 0
111039	40	00:14:01.600000	00:00:01.600000	4441563	1601	J2				F	R				30 a 15	6 a 5	1 a 0
111079	609	00:14:03.200000	00:00:24.400000	4443164	24397	J3	FP	IDP		MP	R	V		ENF	30 a 30	6 a 5	1 a 0
111689	47	00:14:27.600000	00:00:01.900000	4467561	1914	J4	IP	FDP					1		30 a 30	6 a 5	1 a 0
111736	28	00:14:29.500000	00:00:01.100000	4469475	1142	J1				F	R				30 a 30	6 a 5	1 a 0
111765	18	00:14:30.600000	00:00:00.800000	4470617	755	J3				MP	R	V			30 a 30	6 a 5	1 a 0
111784	41	00:14:31.400000	00:00:01.600000	4471372	1641	J1				F	D				30 a 30	6 a 5	1 a 0
111825	7	00:14:33	00:00:00.300000	4473013	315	J4				F	R	V			30 a 30	6 a 5	1 a 0
111833	30	00:14:33.300000	00:00:01.200000	4473328	1204	J1				MP	D	V			30 a 30	6 a 5	1 a 0
111863	28	00:14:34.500000	00:00:01.100000	4474532	1124	J4				F	D	V			30 a 30	6 a 5	1 a 0
111891	16	00:14:35.700000	00:00:00.700000	4475656	661	J2				MP	D				30 a 30	6 a 5	1 a 0
111907	13	00:14:36.300000	00:00:00.500000	4476317	540	J4				MP	R	V			30 a 30	6 a 5	1 a 0
111921	23	00:14:36.900000	00:00:00.900000	4476857	922	J2				MP	D	V			30 a 30	6 a 5	1 a 0
111944	724	00:14:37.800000	00:00:29	4477779	28990	J4	FP	IDP		MP	R			EF	30 a 40	6 a 5	1 a 0
112669	312	00:15:06.800000	00:00:12.500000	4506769	12482	J4	IP	FDP					10		30 a 40	6 a 5	1 a 0
112981	57	00:15:19.300000	00:00:02.300000	4519251	2315	J4	IP	FDP					2		30 a 40	6 a 5	1 a 0
113039	16	00:15:21.600000	00:00:00.600000	4521566	642	J2				F	D				30 a 40	6 a 5	1 a 0
113055	41	00:15:22.200000	00:00:01.700000	4522208	1659	J3				MP	R				30 a 40	6 a 5	1 a 0
113096	43	00:15:23.900000	00:00:01.700000	4523867	1747	J1				F	R				30 a 40	6 a 5	1 a 0
113140		00:15:25.600000		4525614		J4	FP			F	D			ENF	game	7 a 5	2 a 0
MATCH 4
308	51	00:00:12.357000	00:00:02.045000	12357	2045	J3	IP						1		0 a 0
360	32	00:00:14.402000	00:00:01.301000	14402	1301	J1				F	D				0 a 0
392	28	00:00:15.703000	00:00:01.142000	15703	1142	J3				F	D				0 a 0
421	42	00:00:16.845000	00:00:01.709000	16845	1709	J1				F	R				0 a 0
463	53	00:00:18.554000	00:00:02.147000	18554	2147	J3				F	D				0 a 0
517	430	00:00:20.701000	00:00:17.219000	20701	17219	J1	FP	IDP		F	D			W	0 a 15
948	68	00:00:37.920000	00:00:02.750000	37920	2750	J3	IP	FDP					1		0 a 15
1016	285	00:00:40.670000	00:00:11.405000	40670	11405	J3	FP	IDP					1	W	15 a 15
1301	232	00:00:52.075000	00:00:09.309000	52075	9309	J3	IP	FDP					10		15 a 15
1534	75	00:01:01.384000	00:00:03.003000	61384	3003	J3	IP	FDP					2		15 a 15
1609	416	00:01:04.387000	00:00:16.671000	64387	16671	J1	FP	IDP		F	R			ENF	30 a 15
2026	209	00:01:21.058000	00:00:08.377000	81058	8377	J3	IP	FDP					10		30 a 15
2235	62	00:01:29.435000	00:00:02.492000	89435	2492	J3	IP	FDP					20		30 a 15
2298	466	00:01:31.927000	00:00:18.664000	91927	18664	J3	FP	IDP					20		30 a 30
2764	207	00:01:50.591000	00:00:08.319000	110591	8319	J3	IP	FDP					10		30 a 30
2972	36	00:01:58.910000	00:00:01.460000	118910	1460	J3	IP	FDP					2		30 a 30
3009	11	00:02:00.370000	00:00:00.446000	120370	446	J1				F	D				30 a 30
3020	0	00:02:00.816000	00:00:00.022000	120816	22	J3				F	R				30 a 30
3020	58	00:02:00.838000	00:00:02.335000	120838	2335										30 a 30
3079	462	00:02:03.173000	00:00:18.483000	123173	18483	J1	FP	IDP		F	D			EF	40 a 30
3541	65	00:02:21.656000	00:00:02.636000	141656	2636	J3	IP	FDP					1		40 a 30
3607	39	00:02:24.292000	00:00:01.568000	144292	1568	J2				F	D				40 a 30
3646	42	00:02:25.860000	00:00:01.715000	145860	1715	J3				F	D				40 a 30
3689	450	00:02:27.575000	00:00:18.009000	147575	18009	J2	FP	IDP		F	D			W	40 a 40
4139	240	00:02:45.584000	00:00:09.614000	165584	9614	J3	IP	FDP					10		40 a 40
4379	20	00:02:55.198000	00:00:00.807000	175198	807	J3	IP	FDP					2		40 a 40
4400	24	00:02:56.005000	00:00:00.969000	176005	969	J1				F	D				40 a 40
4424	42	00:02:56.974000	00:00:01.683000	176974	1683	J3				F	R				40 a 40
4466	550	00:02:58.657000	00:00:22.005000	178657	22005	J2	FP	IDP		MP	R	V		EF	ad a 40
5016	67	00:03:20.662000	00:00:02.704000	200662	2704	J3	IP	FDP					1		ad a 40
5084	43	00:03:23.366000	00:00:01.751000	203366	1751	J2				F	R				ad a 40
5127	39	00:03:25.117000	00:00:01.587000	205117	1587	J3				F	D				ad a 40
5167	10	00:03:26.704000	00:00:00.428000	206704	428	J2				F	R				ad a 40
5178	38	00:03:27.132000	00:00:01.550000	207132	1550	J3				F	D				ad a 40
5217	68	00:03:28.682000	00:00:02.748000	208682	2748	J2				F	R				ad a 40
5285	550	00:03:31.430000	00:00:22.008000	211430	22008	J3	FP	IDP		F	R			ENF	40 a 40
5835	252	00:03:53.438000	00:00:10.113000	233438	10113	J3	IP	FDP					10		40 a 40
6088	16	00:04:03.551000	00:00:00.644000	243551	644	J3	IP	FDP					2		40 a 40
6104	15	00:04:04.195000	00:00:00.609000	244195	609	J1				F	D				40 a 40
6120	10	00:04:04.804000	00:00:00.408000	244804	408	J3				F	D				40 a 40
6130	11	00:04:05.212000	00:00:00.465000	245212	465	J2				MP	D	V			40 a 40
6141	48	00:04:05.677000	00:00:01.954000	245677	1954	J4				MP	D	V			40 a 40
6190	24	00:04:07.631000	00:00:00.971000	247631	971	J1				F	D				40 a 40
6215	9	00:04:08.602000	00:00:00.384000	248602	384	J3				F	R				40 a 40
6224	28	00:04:08.986000	00:00:01.132000	248986	1132	J2				MP	R	V			40 a 40
6252	574	00:04:10.118000	00:00:22.979000	250118	22979	J4	FP	IDP		MP	D	V		W	ad a 40
6827	80	00:04:33.097000	00:00:03.210000	273097	3210	J3	IP	FDP					1		ad a 40
6907	40	00:04:36.307000	00:00:01.639000	276307	1639	J2				F	D				ad a 40
6948	33	00:04:37.946000	00:00:01.327000	277946	1327	J3				F	D				ad a 40
6981	39	00:04:39.273000	00:00:01.584000	279273	1584	J2				F	D				ad a 40
7021	37	00:04:40.857000	00:00:01.494000	280857	1494	J3				F	D				ad a 40
7058	11	00:04:42.351000	00:00:00.450000	282351	450	J2				F	R				ad a 40
7070	49	00:04:42.801000	00:00:01.973000	282801	1973	J3				F	D				ad a 40
7119	21	00:04:44.774000	00:00:00.845000	284774	845	J2				F	D				ad a 40
7140	42	00:04:45.619000	00:00:01.698000	285619	1698	J3				F	D				ad a 40
7182	1169	00:04:47.317000	00:00:46.784000	287317	46784	J2	FP		IDJ	F	R			ENF	game	0 a 1
8352	77	00:05:34.101000	00:00:03.106000	334101	3106	J2	IP		FDJ				1		0 a 0	0 a 1
8430	49	00:05:37.207000	00:00:01.990000	337207	1990	J3				F	D				0 a 0	0 a 1
8479	365	00:05:39.197000	00:00:14.608000	339197	14608	J1	FP	IDP		MP	D	V		W	15 a 0	0 a 1
8845	82	00:05:53.805000	00:00:03.282000	353805	3282	J2	IP	FDP					1		15 a 0	0 a 1
8927	46	00:05:57.087000	00:00:01.846000	357087	1846	J4				F	R				15 a 0	0 a 1
8973	49	00:05:58.933000	00:00:01.984000	358933	1984	J2				F	R				15 a 0	0 a 1
9022	29	00:06:00.917000	00:00:01.173000	360917	1173	J4				F	R				15 a 0	0 a 1
9052	37	00:06:02.090000	00:00:01.494000	362090	1494	J2				F	D				15 a 0	0 a 1
9089	1	00:06:03.584000	00:00:00.074000	363584	74	J4				F	D				15 a 0	0 a 1
9091	33	00:06:03.658000	00:00:01.333000	363658	1333	J1				MP	D	V			15 a 0	0 a 1
9124	29	00:06:04.991000	00:00:01.197000	364991	1197	J3				MP	D	V			15 a 0	0 a 1
9154	18	00:06:06.188000	00:00:00.737000	366188	737	J2				F	D				15 a 0	0 a 1
9173	20	00:06:06.925000	00:00:00.813000	366925	813	J3				MP	R	V			15 a 0	0 a 1
9193	62	00:06:07.738000	00:00:02.516000	367738	2516	J1				MP	R				15 a 0	0 a 1
9256	69	00:06:10.254000	00:00:02.765000	370254	2765	J4				F	D				15 a 0	0 a 1
9325	515	00:06:13.019000	00:00:20.637000	373019	20637	J2	FP	IDP		F		S		ENF	15 a 15	0 a 1
9841	58	00:06:33.656000	00:00:02.342000	393656	2342	J2	IP	FDP					1		15 a 15	0 a 1
9899	36	00:06:35.998000	00:00:01.457000	395998	1457	J3				F	D				15 a 15	0 a 1
9936	40	00:06:37.455000	00:00:01.605000	397455	1605	J2				F	D				15 a 15	0 a 1
9976	45	00:06:39.060000	00:00:01.825000	399060	1825	J3				F	D				15 a 15	0 a 1
10022	16	00:06:40.885000	00:00:00.648000	400885	648	J2				F	D				15 a 15	0 a 1
10038	76	00:06:41.533000	00:00:03.079000	401533	3079	J3				F	D				15 a 15	0 a 1
10115	494	00:06:44.612000	00:00:19.785000	404612	19785	J2	FP	IDP		F	D			ENF	15 a 30	0 a 1
10609	251	00:07:04.397000	00:00:10.050000	424397	10050	J2	IP	FDP					10		15 a 30	0 a 1
10861	54	00:07:14.447000	00:00:02.199000	434447	2199	J2	IP	FDP					2		15 a 30	0 a 1
10916	25	00:07:16.646000	00:00:01.037000	436646	1037	J4				F	R				15 a 30	0 a 1
10942	58	00:07:17.683000	00:00:02.345000	437683	2345	J1				MP	R	V			15 a 30	0 a 1
11000	525	00:07:20.028000	00:00:21.027000	440028	21027	J3	FP	IDP		MP	R	V		W	15 a 40	0 a 1
11526	43	00:07:41.055000	00:00:01.748000	461055	1748	J2	IP	FDP					1		15 a 40	0 a 1
11570	42	00:07:42.803000	00:00:01.682000	462803	1682	J3				F	D				15 a 40	0 a 1
11612	30	00:07:44.485000	00:00:01.233000	464485	1233	J1				MP	D	V			15 a 40	0 a 1
11642	57	00:07:45.718000	00:00:02.291000	465718	2291	J3				F	R				15 a 40	0 a 1
11700	519	00:07:48.009000	00:00:20.795000	468009	20795	J1	FP	IDP		MP		S		W	30 a 40	0 a 1
12220	237	00:08:08.804000	00:00:09.515000	488804	9515	J2	IP	FDP					10		30 a 40	0 a 1
12457	51	00:08:18.319000	00:00:02.072000	498319	2072	J2	IP	FDP					2		30 a 40	0 a 1
12509	27	00:08:20.391000	00:00:01.103000	500391	1103	J4				F	R				30 a 40	0 a 1
12537	65	00:08:21.494000	00:00:02.620000	501494	2620	J2				F	R				30 a 40	0 a 1
12602	502	00:08:24.114000	00:00:20.102000	504114	20102	J3	FP	IDP		MP	R	V		ENF	40 a 40	0 a 1
13105	225	00:08:44.216000	00:00:09.015000	524216	9015	J2	IP	FDP					10		40 a 40	0 a 1
13330	101	00:08:53.231000	00:00:04.064000	533231	4064	J2	IP	FDP					2		40 a 40	0 a 1
13432	5	00:08:57.295000	00:00:00.227000	537295	227	J3				F	R				40 a 40	0 a 1
13438	57	00:08:57.522000	00:00:02.287000	537522	2287	J1				MP	R	V			40 a 40	0 a 1
13495	12	00:08:59.809000	00:00:00.493000	539809	493	J3				F	R				40 a 40	0 a 1
13507	13	00:09:00.302000	00:00:00.533000	540302	533	J1				MP	R				40 a 40	0 a 1
13520	30	00:09:00.835000	00:00:01.232000	540835	1232	J4				MP	D	V			40 a 40	0 a 1
13551	27	00:09:02.067000	00:00:01.091000	542067	1091	J2				MP	R	V			40 a 40	0 a 1
13578	34	00:09:03.158000	00:00:01.383000	543158	1383	J3				F	D				40 a 40	0 a 1
13613	21	00:09:04.541000	00:00:00.868000	544541	868	J2				MP	R	V			40 a 40	0 a 1
13635	23	00:09:05.409000	00:00:00.956000	545409	956	J3				F	D				40 a 40	0 a 1
13659	35	00:09:06.365000	00:00:01.423000	546365	1423	J1				MP	D	V			40 a 40	0 a 1
13694	20	00:09:07.788000	00:00:00.811000	547788	811	J3				F	D				40 a 40	0 a 1
13714	38	00:09:08.599000	00:00:01.548000	548599	1548	J2				MP	R	V			40 a 40	0 a 1
13753	8	00:09:10.147000	00:00:00.339000	550147	339	J3				F	R				40 a 40	0 a 1
13762	33	00:09:10.486000	00:00:01.349000	550486	1349	J2				MP	R	V			40 a 40	0 a 1
13795	5	00:09:11.835000	00:00:00.229000	551835	229	J3				MP	R				40 a 40	0 a 1
13801	12	00:09:12.064000	00:00:00.504000	552064	504	J1				MP	D	V			40 a 40	0 a 1
13814	21	00:09:12.568000	00:00:00.840000	552568	840	J3				MP	R	V			40 a 40	0 a 1
13835	16	00:09:13.408000	00:00:00.665000	553408	665	J2				MP	D	V			40 a 40	0 a 1
13851	40	00:09:14.073000	00:00:01.621000	554073	1621	J4				MP	D	V			40 a 40	0 a 1
13892	661	00:09:15.694000	00:00:26.463000	555694	26463	J2	FP	IDP		MP	D	V		EF	40 a ad	0 a 1
14553	197	00:09:42.157000	00:00:07.916000	582157	7916	J2	IP	FDP					10		40 a ad	0 a 1
14751	99	00:09:50.073000	00:00:03.969000	590073	3969	J2	IP	FDP					2		40 a ad	0 a 1
14851	829	00:09:54.042000	00:00:33.162000	594042	33162	J4	FP	IDP		F	D			ENF	40 a 40	0 a 1
15680	76	00:10:27.204000	00:00:03.043000	627204	3043	J2	IP	FDP					1		40 a 40	0 a 1
15756	76	00:10:30.247000	00:00:03.042000	630247	3042	J3				F	D				40 a 40	0 a 1
15832	473	00:10:33.289000	00:00:18.943000	633289	18943	J2	FP	IDP		F	D			W	ad a 40	0 a 1
16305	252	00:10:52.232000	00:00:10.114000	652232	10114	J2	IP	FDP					10		ad a 40	0 a 1
16558	72	00:11:02.346000	00:00:02.892000	662346	2892	J2	IP	FDP					2		ad a 40	0 a 1
16630	61	00:11:05.238000	00:00:02.478000	665238	2478	J4				F	R				ad a 40	0 a 1
16692	570	00:11:07.716000	00:00:22.800000	667716	22800	J2	FP	IDP		F	R			EF	40 a 40	0 a 1
17262	32	00:11:30.516000	00:00:01.284000	690516	1284	J2	IP	FDP					1		40 a 40	0 a 1
17295	9	00:11:31.800000	00:00:00.389000	691800	389	J3				F	R				40 a 40	0 a 1
17304	38	00:11:32.189000	00:00:01.550000	692189	1550	J1				MP	R	V			40 a 40	0 a 1
17343	37	00:11:33.739000	00:00:01.511000	693739	1511	J3				F	D	V			40 a 40	0 a 1
17381	14	00:11:35.250000	00:00:00.593000	695250	593	J2				F	D				40 a 40	0 a 1
17396	23	00:11:35.843000	00:00:00.947000	695843	947	J3				F	D				40 a 40	0 a 1
17419	21	00:11:36.790000	00:00:00.879000	696790	879	J1				MP	D	V			40 a 40	0 a 1
17441	501	00:11:37.669000	00:00:20.064000	697669	20064	J4	FP	IDP		MP	D	V		EF	ad a 40	0 a 1
17943	132	00:11:57.733000	00:00:05.308000	717733	5308	J2	IP	FDP					1		ad a 40	0 a 1
18076	995	00:12:03.041000	00:00:39.820000	723041	39820	J4	FP		IDJ	F	D			EF	game	1 a 1
19071	385	00:12:42.861000	00:00:15.405000	762861	15405	J4	IP		FDJ				10		0 a 0	1 a 1
19456	111	00:12:58.266000	00:00:04.448000	778266	4448	J4	IP		FDJ				2		0 a 0	1 a 1
19567	16	00:13:02.714000	00:00:00.643000	782714	643	J1				F	R				0 a 0	1 a 1
19583	15	00:13:03.357000	00:00:00.604000	783357	604	J4				F	D				0 a 0	1 a 1
19599	62	00:13:03.961000	00:00:02.505000	783961	2505	J2				MP	R	V			0 a 0	1 a 1
19661	469	00:13:06.466000	00:00:18.774000	786466	18774	J4	FP	IDP		F	R			ENF	0 a 15	1 a 1
20131	59	00:13:25.240000	00:00:02.380000	805240	2380	J4	IP	FDP					1		0 a 15	1 a 1
20190	40	00:13:27.620000	00:00:01.604000	807620	1604	J2				F	D				0 a 15	1 a 1
20230	62	00:13:29.224000	00:00:02.504000	809224	2504	J4				F	R				0 a 15	1 a 1
20293	510	00:13:31.728000	00:00:20.426000	811728	20426	J2	FP	IDP		F	R			W	0 a 30	1 a 1
20803	57	00:13:52.154000	00:00:02.290000	832154	2290	J4	IP	FDP					1		0 a 30	1 a 1
20861	42	00:13:54.444000	00:00:01.714000	834444	1714	J1				F	R				0 a 30	1 a 1
20903	20	00:13:56.158000	00:00:00.832000	836158	832	J4				F	D				0 a 30	1 a 1
20924	40	00:13:56.990000	00:00:01.625000	836990	1625	J1				F	D				0 a 30	1 a 1
20965	21	00:13:58.615000	00:00:00.844000	838615	844	J4				F	D				0 a 30	1 a 1
20986	38	00:13:59.459000	00:00:01.529000	839459	1529	J1				F	D				0 a 30	1 a 1
21024	22	00:14:00.988000	00:00:00.910000	840988	910	J3				MP		S			0 a 30	1 a 1
21047	713	00:14:01.898000	00:00:28.550000	841898	28550	J2	FP	IDP		MP	D			EF	15 a 30	1 a 1
21761	46	00:14:30.448000	00:00:01.843000	870448	1843	J4	IP	FDP					1		15 a 30	1 a 1
21807	40	00:14:32.291000	00:00:01.622000	872291	1622	J2				F	R				15 a 30	1 a 1
21847	33	00:14:33.913000	00:00:01.345000	873913	1345	J4				F	R				15 a 30	1 a 1
21881	39	00:14:35.258000	00:00:01.584000	875258	1584	J2				F	R				15 a 30	1 a 1
21921	30	00:14:36.842000	00:00:01.239000	876842	1239	J4				F	R				15 a 30	1 a 1
21952	49	00:14:38.081000	00:00:01.998000	878081	1998	J2				F	R				15 a 30	1 a 1
22001	493	00:14:40.079000	00:00:19.733000	880079	19733	J4	FP	IDP		F	D			ENF	15 a 40	1 a 1
22495	53	00:14:59.812000	00:00:02.122000	899812	2122	J4	IP	FDP					1		15 a 40	1 a 1
22548	41	00:15:01.934000	00:00:01.658000	901934	1658	J1				F	R				15 a 40	1 a 1
22589	392	00:15:03.592000	00:00:15.690000	903592	15690	J3	FP	IDP		MP	D	V		W	30 a 40	1 a 1
22982	41	00:15:19.282000	00:00:01.659000	919282	1659	J4	IP	FDP					1		30 a 40	1 a 1
23023	26	00:15:20.941000	00:00:01.048000	920941	1048	J2				F	R				30 a 40	1 a 1
23049	51	00:15:21.989000	00:00:02.046000	921989	2046	J4				F	R				30 a 40	1 a 1
23100	37	00:15:24.035000	00:00:01.482000	924035	1482	J2				F	R				30 a 40	1 a 1
23137	33	00:15:25.517000	00:00:01.323000	925517	1323	J4				MP		S			30 a 40	1 a 1
23171	40	00:15:26.840000	00:00:01.615000	926840	1615	J2				F	R				30 a 40	1 a 1
23211	41	00:15:28.455000	00:00:01.658000	928455	1658	J4				MP	D	V			30 a 40	1 a 1
23252	61	00:15:30.113000	00:00:02.472000	930113	2472	J1				F	R				30 a 40	1 a 1
23314	764	00:15:32.585000	00:00:30.581000	932585	30581	J4	FP	IDP		MP		S		W	40 a 40	1 a 1
24079	252	00:16:03.166000	00:00:10.113000	963166	10113	J4	IP	FDP					10		40 a 40	1 a 1
24331	65	00:16:13.279000	00:00:02.618000	973279	2618	J4	IP	FDP					2		40 a 40	1 a 1
24397	16	00:16:15.897000	00:00:00.650000	975897	650	J1				F	D				40 a 40	1 a 1
24413	36	00:16:16.547000	00:00:01.475000	976547	1475	J4				F	D				40 a 40	1 a 1
24450	3	00:16:18.022000	00:00:00.141000	978022	141	J1				F	D				40 a 40	1 a 1
24454	31	00:16:18.163000	00:00:01.261000	978163	1261	J3				MP	R	V			40 a 40	1 a 1
24485	36	00:16:19.424000	00:00:01.468000	979424	1468	J1				F	R				40 a 40	1 a 1
24522	21	00:16:20.892000	00:00:00.873000	980892	873	J4				F	D				40 a 40	1 a 1
24544	7	00:16:21.765000	00:00:00.310000	981765	310	J1				MP	D	V			40 a 40	1 a 1
24551	64	00:16:22.075000	00:00:02.563000	982075	2563	J3				MP	R	V			40 a 40	1 a 1
24615	598	00:16:24.638000	00:00:23.949000	984638	23949	J1	FP	IDP		MP		S		W	40 a ad	1 a 1
25214	270	00:16:48.587000	00:00:10.813000	1008587	10813	J4	IP	FDP					10		40 a ad	1 a 1
25485	45	00:16:59.400000	00:00:01.809000	1019400	1809	J4	IP	FDP					2		40 a ad	1 a 1
25530	51	00:17:01.209000	00:00:02.065000	1021209	2065	J2				F	R				40 a ad	1 a 1
25581	24	00:17:03.274000	00:00:00.981000	1023274	981	J4				F	D				40 a ad	1 a 1
25606	28	00:17:04.255000	00:00:01.148000	1024255	1148	J2				F	D				40 a ad	1 a 1
25635	11	00:17:05.403000	00:00:00.447000	1025403	447	J4				MP	R	V			40 a ad	1 a 1
25646	42	00:17:05.850000	00:00:01.716000	1025850	1716	J2				F	R				40 a ad	1 a 1
25689	2791	00:17:07.566000	00:01:51.645000	1027566	111645	J3	FP		IDJ	MP	D	V		EF	game	2 a 1
28480	242	00:18:59.211000	00:00:09.714000	1139211	9714	J1	IP		FDJ				10		0 a 0	2 a 1
28723	63	00:19:08.925000	00:00:02.526000	1148925	2526	J1	IP		FDJ				2		0 a 0	2 a 1
28786	441	00:19:11.451000	00:00:17.673000	1151451	17673	J3	FP	IDP		F	D			ENF	15 a 0	2 a 1
29228	260	00:19:29.124000	00:00:10.415000	1169124	10415	J1	IP	FDP					10		15 a 0	2 a 1
29488	30	00:19:39.539000	00:00:01.231000	1179539	1231	J1	IP	FDP					2		15 a 0	2 a 1
29519	38	00:19:40.770000	00:00:01.548000	1180770	1548	J4				F	R				15 a 0	2 a 1
29557	41	00:19:42.318000	00:00:01.665000	1182318	1665	J1				F	R				15 a 0	2 a 1
29599	22	00:19:43.983000	00:00:00.919000	1183983	919	J4				F	R				15 a 0	2 a 1
29622	512	00:19:44.902000	00:00:20.483000	1184902	20483	J1	FP	IDP		MP	D	V		W	30 a 0	2 a 1
30134	45	00:20:05.385000	00:00:01.803000	1205385	1803	J1	IP	FDP					1		30 a 0	2 a 1
30179	11	00:20:07.188000	00:00:00.460000	1207188	460	J3				F	D				30 a 0	2 a 1
30191	25	00:20:07.648000	00:00:01.013000	1207648	1013	J2				MP	D	V			30 a 0	2 a 1
30216	29	00:20:08.661000	00:00:01.195000	1208661	1195	J4				F	R	V			30 a 0	2 a 1
30246	39	00:20:09.856000	00:00:01.583000	1209856	1583	J1				F	R				30 a 0	2 a 1
30285	14	00:20:11.439000	00:00:00.594000	1211439	594	J3				F	D				30 a 0	2 a 1
30300	70	00:20:12.033000	00:00:02.838000	1212033	2838	J1				F	D				30 a 0	2 a 1
30371	606	00:20:14.871000	00:00:24.276000	1214871	24276	J3	FP	IDP		F	D			W	30 a 15	2 a 1
30978	62	00:20:39.147000	00:00:02.519000	1239147	2519	J1	IP	FDP					1		30 a 15	2 a 1
31041	533	00:20:41.666000	00:00:21.341000	1241666	21341	J1	FP	IDP					1	W	40 a 15	2 a 1
31575	225	00:21:03.007000	00:00:09.013000	1263007	9013	J1	IP	FDP					10		40 a 15	2 a 1
31800	58	00:21:12.020000	00:00:02.331000	1272020	2331	J1	IP	FDP					2		40 a 15	2 a 1
31858	48	00:21:14.351000	00:00:01.936000	1274351	1936	J3				F	R				40 a 15	2 a 1
31907	39	00:21:16.287000	00:00:01.578000	1276287	1578	J1				F	R				40 a 15	2 a 1
31946	36	00:21:17.865000	00:00:01.476000	1277865	1476	J3				F	D				40 a 15	2 a 1
31983	14	00:21:19.341000	00:00:00.567000	1279341	567	J1				F	D				40 a 15	2 a 1
31997	82	00:21:19.908000	00:00:03.300000	1279908	3300	J3				F	R				40 a 15	2 a 1
32080	624	00:21:23.208000	00:00:24.966000	1283208	24966	J1	FP	IDP		F	R			EF	40 a 30	2 a 1
32704	67	00:21:48.174000	00:00:02.711000	1308174	2711	J1	IP	FDP					1		40 a 30	2 a 1
32772	16	00:21:50.885000	00:00:00.660000	1310885	660	J4				F	D				40 a 30	2 a 1
32788	74	00:21:51.545000	00:00:02.980000	1311545	2980	J1				F	D				40 a 30	2 a 1
32863	752	00:21:54.525000	00:00:30.090000	1314525	30090	J4	FP		IDJ	F	D			ENF	game	3 a 1
33615	90	00:22:24.615000	00:00:03.635000	1344615	3635	J3	IP		FDJ				1		0 a 0	3 a 1
33706	374	00:22:28.250000	00:00:14.965000	1348250	14965	J1	FP	IDP		F	D			EF	15 a 0	3 a 1
34080	194	00:22:43.215000	00:00:07.767000	1363215	7767	J3	IP	FDP					10		15 a 0	3 a 1
34274	48	00:22:50.982000	00:00:01.954000	1370982	1954	J3	IP	FDP					2		15 a 0	3 a 1
34323	39	00:22:52.936000	00:00:01.566000	1372936	1566	J2				F	D				15 a 0	3 a 1
34362	11	00:22:54.502000	00:00:00.445000	1374502	445	J3				F	R				15 a 0	3 a 1
34373	18	00:22:54.947000	00:00:00.722000	1374947	722	J2				F	R				15 a 0	3 a 1
34391	32	00:22:55.669000	00:00:01.314000	1375669	1314	J4				MP	D	V			15 a 0	3 a 1
34424	476	00:22:56.983000	00:00:19.071000	1376983	19071	J1	FP	IDP		MP	R	V		EF	30 a 0	3 a 1
34901	217	00:23:16.054000	00:00:08.714000	1396054	8714	J3	IP	FDP					10		30 a 0	3 a 1
35119	24	00:23:24.768000	00:00:00.992000	1404768	992	J3	IP	FDP					2		30 a 0	3 a 1
35144	39	00:23:25.760000	00:00:01.584000	1405760	1584	J1				F	D				30 a 0	3 a 1
35183	11	00:23:27.344000	00:00:00.458000	1407344	458	J3				F	D				30 a 0	3 a 1
35195	7	00:23:27.802000	00:00:00.305000	1407802	305	J2				MP	D	V			30 a 0	3 a 1
35202	49	00:23:28.107000	00:00:01.972000	1408107	1972	J3				F	D				30 a 0	3 a 1
35251	58	00:23:30.079000	00:00:02.331000	1410079	2331	J1				F	D				30 a 0	3 a 1
35310	525	00:23:32.410000	00:00:21.037000	1412410	21037	J3	FP	IDP		F	D			W	40 a 0	3 a 1
35836	241	00:23:53.447000	00:00:09.677000	1433447	9677	J3	IP	FDP					10		40 a 0	3 a 1
36078	7	00:24:03.124000	00:00:00.317000	1443124	317	J3	IP	FDP					2		40 a 0	3 a 1
36086	18	00:24:03.441000	00:00:00.733000	1443441	733	J2				F	D				40 a 0	3 a 1
36104	18	00:24:04.174000	00:00:00.723000	1444174	723	J4				MP	R	V			40 a 0	3 a 1
36122	30	00:24:04.897000	00:00:01.205000	1444897	1205	J1				MP	R	V			40 a 0	3 a 1
36152	5	00:24:06.102000	00:00:00.207000	1446102	207	J3				F	R				40 a 0	3 a 1
36157	12	00:24:06.309000	00:00:00.503000	1446309	503	J1				MP	D	V			40 a 0	3 a 1
36170	26	00:24:06.812000	00:00:01.055000	1446812	1055	J4				MP	R	V			40 a 0	3 a 1
36196	28	00:24:07.867000	00:00:01.158000	1447867	1158	J1				MP	R	V			40 a 0	3 a 1
36225	41	00:24:09.025000	00:00:01.640000	1449025	1640	J3				F	R				40 a 0	3 a 1
36266	11	00:24:10.665000	00:00:00.454000	1450665	454	J2				F		S			40 a 0	3 a 1
36277	23	00:24:11.119000	00:00:00.926000	1451119	926	J3				F	D	V			40 a 0	3 a 1
36301	28	00:24:12.045000	00:00:01.148000	1452045	1148	J2				F	R	V			40 a 0	3 a 1
36329	673	00:24:13.193000	00:00:26.931000	1453193	26931	J3	FP	IDP		MP	D	V		ENF	40 a 15	3 a 1
37003	205	00:24:40.124000	00:00:08.213000	1480124	8213	J3	IP	FDP					10		40 a 15	3 a 1
37208	42	00:24:48.337000	00:00:01.714000	1488337	1714	J3	IP	FDP					2		40 a 15	3 a 1
37251	41	00:24:50.051000	00:00:01.640000	1490051	1640	J1				F	D				40 a 15	3 a 1
37292	26	00:24:51.691000	00:00:01.069000	1491691	1069	J3				F	D				40 a 15	3 a 1
37319	19	00:24:52.760000	00:00:00.778000	1492760	778	J1				F	R				40 a 15	3 a 1
37338	70	00:24:53.538000	00:00:02.801000	1493538	2801	J4				MP	R	V			40 a 15	3 a 1
37408	648	00:24:56.339000	00:00:25.947000	1496339	25947	J1	FP	IDP		MP	D			W	40 a 30	3 a 1
38057	50	00:25:22.286000	00:00:02.027000	1522286	2027	J3	IP	FDP					1		40 a 30	3 a 1
38107	12	00:25:24.313000	00:00:00.510000	1524313	510	J2				F	D				40 a 30	3 a 1
38120	42	00:25:24.823000	00:00:01.719000	1524823	1719	J4				MP	R	V			40 a 30	3 a 1
38163	22	00:25:26.542000	00:00:00.889000	1526542	889	J1				MP	R				40 a 30	3 a 1
38185	43	00:25:27.431000	00:00:01.727000	1527431	1727	J3				F	R				40 a 30	3 a 1
38228	2426	00:25:29.158000	00:01:37.076000	1529158	97076	J2	FP		IDJ	MP	R	V		EF	game	3 a 2
40655	66	00:27:06.234000	00:00:02.657000	1626234	2657	J2	IP		FDJ				1		0 a 0	3 a 2
40722	43	00:27:08.891000	00:00:01.756000	1628891	1756	J3				F	R				0 a 0	3 a 2
40766	442	00:27:10.647000	00:00:17.686000	1630647	17686	J1	FP	IDP		MP	R	V		EF	0 a 15	3 a 2
41208	60	00:27:28.333000	00:00:02.431000	1648333	2431	J2	IP	FDP					1		0 a 15	3 a 2
41269	25	00:27:30.764000	00:00:01	1650764	1000	J4				F	D				0 a 15	3 a 2
41294	33	00:27:31.764000	00:00:01.326000	1651764	1326	J1				MP	R	V			0 a 15	3 a 2
41327	47	00:27:33.090000	00:00:01.902000	1653090	1902	J3				MP	R				0 a 15	3 a 2
41374	27	00:27:34.992000	00:00:01.094000	1654992	1094	J2				F	D				0 a 15	3 a 2
41402	26	00:27:36.086000	00:00:01.049000	1656086	1049	J4				MP	R	V			0 a 15	3 a 2
41428	17	00:27:37.135000	00:00:00.690000	1657135	690	J1				MP	R	V			0 a 15	3 a 2
41445	25	00:27:37.825000	00:00:01.019000	1657825	1019	J3				MP	D	V			0 a 15	3 a 2
41471	71	00:27:38.844000	00:00:02.850000	1658844	2850	J2				F	D				0 a 15	3 a 2
41542	500	00:27:41.694000	00:00:20.007000	1661694	20007	J4	FP	IDP		MP		S		W	0 a 30	3 a 2
42042	54	00:28:01.701000	00:00:02.161000	1681701	2161	J2	IP	FDP					1		0 a 30	3 a 2
42096	29	00:28:03.862000	00:00:01.191000	1683862	1191	J3				F	D				0 a 30	3 a 2
42126	32	00:28:05.053000	00:00:01.289000	1685053	1289	J2				F	D				0 a 30	3 a 2
42158	29	00:28:06.342000	00:00:01.190000	1686342	1190	J3				F	D				0 a 30	3 a 2
42188	33	00:28:07.532000	00:00:01.326000	1687532	1326	J2				F	D				0 a 30	3 a 2
42221	27	00:28:08.858000	00:00:01.117000	1688858	1117	J3				F	D				0 a 30	3 a 2
42249	15	00:28:09.975000	00:00:00.606000	1689975	606	J1				MP	R	V			0 a 30	3 a 2
42264	51	00:28:10.581000	00:00:02.064000	1690581	2064	J3				F	R				0 a 30	3 a 2
42316	564	00:28:12.645000	00:00:22.592000	1692645	22592	J1	FP	IDP		MP	R	V			0 a 40	3 a 2
42880	82	00:28:35.237000	00:00:03.316000	1715237	3316	J2	IP	FDP					1		0 a 40	3 a 2
42963	487	00:28:38.553000	00:00:19.518000	1718553	19518	J4	FP	IDP		F	D			EF	15 a 40	3 a 2
43451	314	00:28:58.071000	00:00:12.563000	1738071	12563	J2	IP	FDP					10		15 a 40	3 a 2
43765	122	00:29:10.634000	00:00:04.885000	1750634	4885	J2	IP	FDP					2		15 a 40	3 a 2
43887	581	00:29:15.519000	00:00:23.270000	1755519	23270	J3	FP	IDP		F	D			ENF	30 a 40	3 a 2
44469	82	00:29:38.789000	00:00:03.291000	1778789	3291	J2	IP	FDP					1		30 a 40	3 a 2
44552	497	00:29:42.080000	00:00:19.917000	1782080	19917	J4	FP	IDP		F	D			ENF	40 a 40	3 a 2
45049	38	00:30:01.997000	00:00:01.534000	1801997	1534	J2	IP	FDP					1		40 a 40	3 a 2
45088	39	00:30:03.531000	00:00:01.596000	1803531	1596	J3				F	R				40 a 40	3 a 2
45128	38	00:30:05.127000	00:00:01.522000	1805127	1522	J2				F	D				40 a 40	3 a 2
45166	7	00:30:06.649000	00:00:00.296000	1806649	296	J3				F	D				40 a 40	3 a 2
45173	7	00:30:06.945000	00:00:00.293000	1806945	293	J1				MP	D	V			40 a 40	3 a 2
45180	31	00:30:07.238000	00:00:01.265000	1807238	1265	J4				MP	D	V			40 a 40	3 a 2
45212	25	00:30:08.503000	00:00:01.031000	1808503	1031	J1				MP	R	V			40 a 40	3 a 2
45238	36	00:30:09.534000	00:00:01.448000	1809534	1448	J3				F	R				40 a 40	3 a 2
45274	28	00:30:10.982000	00:00:01.154000	1810982	1154	J2				F	D				40 a 40	3 a 2
45303	44	00:30:12.136000	00:00:01.763000	1812136	1763	J3				F	D				40 a 40	3 a 2
45347	609	00:30:13.899000	00:00:24.370000	1813899	24370	J2	FP	IDP		F	D			ENF	40 a ad	3 a 2
45956	177	00:30:38.269000	00:00:07.110000	1838269	7110	J2	IP	FDP					10		40 a ad	3 a 2
46134	124	00:30:45.379000	00:00:04.990000	1845379	4990	J2	IP	FDP					2		40 a ad	3 a 2
46259	555	00:30:50.369000	00:00:22.210000	1850369	22210	J4	FP	IDP		F	R			ENF	40 a 40	3 a 2
46814	76	00:31:12.579000	00:00:03.069000	1872579	3069	J2	IP	FDP					1		40 a 40	3 a 2
46891	493	00:31:15.648000	00:00:19.730000	1875648	19730	J3	FP	IDP		F	D			EF	ad a 40	3 a 2
47384	73	00:31:35.378000	00:00:02.953000	1895378	2953	J2	IP	FDP					1		ad a 40	3 a 2
47458	701	00:31:38.331000	00:00:28.050000	1898331	28050	J2	FP		IDJ				1	W	game	4 a 2
48159	40	00:32:06.381000	00:00:01.615000	1926381	1615	J4	IP		FDJ				1		0 a 0	4 a 2
48199	57	00:32:07.996000	00:00:02.306000	1927996	2306	J1				F	D				0 a 0	4 a 2
48257	480	00:32:10.302000	00:00:19.234000	1930302	19234	J4	FP	IDP		F	D			ENF	0 a 15	4 a 2
48738	96	00:32:29.536000	00:00:03.856000	1949536	3856	J4	IP	FDP					1		0 a 15	4 a 2
48834	498	00:32:33.392000	00:00:19.953000	1953392	19953	J2	FP	IDP		F	D			ENF	15 a 15	4 a 2
49333	80	00:32:53.345000	00:00:03.207000	1973345	3207	J4	IP	FDP					1		15 a 15	4 a 2
49413	14	00:32:56.552000	00:00:00.578000	1976552	578	J1				F	R				15 a 15	4 a 2
49428	37	00:32:57.130000	00:00:01.486000	1977130	1486	J3				MP	R	V			15 a 15	4 a 2
49465	59	00:32:58.616000	00:00:02.371000	1978616	2371	J1				F	D				15 a 15	4 a 2
49524	49	00:33:00.987000	00:00:01.989000	1980987	1989	J4				F	R				15 a 15	4 a 2
49574	29	00:33:02.976000	00:00:01.192000	1982976	1192	J1				F	D	V			15 a 15	4 a 2
49604	36	00:33:04.168000	00:00:01.461000	1984168	1461	J3				F	R				15 a 15	4 a 2
49640	10	00:33:05.629000	00:00:00.437000	1985629	437	J2				MP	D	V			15 a 15	4 a 2
49651	30	00:33:06.066000	00:00:01.228000	1986066	1228	J4				F	R				15 a 15	4 a 2
49682	6	00:33:07.294000	00:00:00.249000	1987294	249	J1				MP	D	V			15 a 15	4 a 2
49688	28	00:33:07.543000	00:00:01.141000	1987543	1141	J3				MP	D	V			15 a 15	4 a 2
49717	56	00:33:08.684000	00:00:02.247000	1988684	2247	J2				MP	R	V			15 a 15	4 a 2
[truncated: 11,256 more rows]
